# Supplementary material for: Exploring person-specific associations of situational motivation and readiness with leisure-time physical activity effort and experience
Source: PLoS One. 2024 Jul 18;19(7):e0307369. doi: 10.1371/journal.pone.0307369 (PMC11257293; doi:10.1371/journal.pone.0307369)
Supplement: S1 Data — (XLSX) [file pone.0307369.s002.xlsx]

## Sheet: All PA Descriptive Data
StartDate	EndDate	UserLanguage	ID Number	Survey Logic	PA Domain	LTEX Mode	LTEX Mode_9_TEXT	LTPA Mode	LTPA Mode_4_TEXT	LTPA Mode_5_TEXT	LTPA Mode_6_TEXT	Transport Mode	Transport Mode_5_TEXT	Occup Mode	Occup Mode_4_TEXT	Home Mode	Domestic_OtherMode
Time in US EST	Time in US EST				1= leisure-time exercise 2= leisure-time PA 3= transportation PA 4= occupational PA 5= domestic PA	1=walking 2=jogging/running 3=biking 4=ergometer 5=swimming 6=weightlifting 7=bodyweight 8=yoga 9=other		1=walking 2=biking 3=swimming 4=a game 5=a sport 6=other				1=walking 2=biking 3=skateboarding 4=rollerblading 5=other		1=moving heavy objects 2=walking/pacing 3=general manual labor 4=other		1=moving furniture 2=gardening / landscaping 3=cleaning activities 4=home repair / renovation 5=other
2022-09-07 22:35:07	2022-09-07 22:39:42	EN	001	3
2022-09-08 10:32:41	2022-09-08 10:34:03	EN	002	1	3							1
2022-09-08 11:15:51	2022-09-08 11:17:58	EN	002	2
2022-09-08 19:11:05	2022-09-08 19:17:08	EN	001	3
2022-09-09 15:22:46	2022-09-09 15:24:41	EN	004	1	1	6
2022-09-09 16:01:45	2022-09-09 16:03:58	EN	004	2
2022-09-09 20:00:42	2022-09-09 20:02:18	EN	002	1	1	6,7,8
2022-09-09 22:09:48	2022-09-09 22:11:25	EN	002	2
2022-09-10 06:48:09	2022-09-10 06:51:53	EN	005	1	1	1
2022-09-10 08:42:41	2022-09-10 08:43:56	EN	006	1	1	1,6
2022-09-10 13:01:22	2022-09-10 13:03:00	EN	006	2
2022-09-10 18:34:05	2022-09-10 18:38:17	EN	005	2
2022-09-11 09:40:37	2022-09-11 09:42:16	EN	001	1	1	2
2022-09-11 15:29:47	2022-09-11 15:31:07	EN	006	1	1	6
2022-09-11 16:26:52	2022-09-11 16:28:00	EN	002	1	1	8
2022-09-11 16:33:22	2022-09-11 16:34:50	EN	006	2
2022-09-11 17:06:50	2022-09-11 17:08:21	EN	001	2
2022-09-11 17:46:46	2022-09-11 17:48:07	EN	002	2
2022-09-12 01:18:57	2022-09-12 01:22:29	EN	004	3
2022-09-12 12:46:05	2022-09-12 12:47:11	EN	006	1	1	3
2022-09-12 16:13:39	2022-09-12 16:16:10	EN	002	3
2022-09-12 19:29:30	2022-09-12 19:30:45	EN	006	2
2022-09-13 10:12:49	2022-09-13 10:14:08	EN	002	1	3							1
2022-09-13 19:11:40	2022-09-13 19:12:57	EN	006	1	1	6
2022-09-13 19:24:59	2022-09-13 19:26:07	EN	002	1	1	6,9	powerlifting
2022-09-13 20:12:47	2022-09-13 20:13:53	EN	006	2
2022-09-13 21:31:11	2022-09-13 21:32:32	EN	002	2
2022-09-13 21:41:37	2022-09-13 21:48:49	EN	003	3
2022-09-14 16:10:38	2022-09-14 16:13:17	EN	007	1	3							1
2022-09-14 16:45:08	2022-09-14 16:48:25	EN	007	2
2022-09-14 18:06:24	2022-09-14 18:09:40	EN	007	1	1	6
2022-09-14 19:14:48	2022-09-14 19:17:56	EN	007	2
2022-09-14 22:17:30	2022-09-14 22:20:18	EN	001	3
2022-09-08 08:56:31	2022-09-08 09:02:07	EN	2	3
2022-09-15 09:14:25	2022-09-15 09:38:57	EN	008	1	3							1
2022-09-15 09:42:33	2022-09-15 09:45:17	EN	008	2
2022-09-15 10:20:52	2022-09-15 10:21:48	EN	002	1	3							1
2022-09-15 12:27:06	2022-09-15 12:28:42	EN	002	2
2022-09-15 12:51:10	2022-09-15 12:53:51	EN	008	2
2022-09-15 14:09:58	2022-09-15 14:12:41	EN	007	1	3							1
2022-09-15 14:50:30	2022-09-15 14:51:42	EN	002	1	1	6,7
2022-09-15 16:19:45	2022-09-15 16:21:16	EN	002	2
2022-09-15 16:57:22	2022-09-15 17:04:05	EN	007	3
2022-09-15 18:15:41	2022-09-15 18:18:13	EN	006	3
2022-09-15 20:30:37	2022-09-15 20:33:23	EN	001	3
2022-09-16 08:42:21	2022-09-16 08:44:25	EN	008	1	3							1
2022-09-16 08:56:02	2022-09-16 08:57:55	EN	008	2
2022-09-16 09:58:04	2022-09-16 10:00:14	EN	007	1	3							1
2022-09-16 10:01:51	2022-09-16 10:04:15	EN	008	1	3							1
2022-09-16 10:18:42	2022-09-16 10:20:51	EN	007	2
2022-09-16 12:48:50	2022-09-16 12:51:10	EN	007	1	3							1
2022-09-16 13:21:38	2022-09-16 13:23:08	EN	007	2
2022-09-16 14:11:33	2022-09-16 14:14:36	EN	007	1	1	6
2022-09-16 14:37:28	2022-09-16 14:38:51	EN	002	1	1	4,6,7,8
2022-09-16 15:56:29	2022-09-16 15:58:54	EN	003	1	1	6,7
2022-09-16 15:52:38	2022-09-16 16:02:45	EN	007	2
2022-09-16 16:13:07	2022-09-16 16:14:32	EN	002	2
2022-09-16 16:35:04	2022-09-16 16:37:01	EN	007	1	3							1
2022-09-16 17:18:28	2022-09-16 17:20:40	EN	007	2
2022-09-16 18:17:07	2022-09-16 18:19:13	EN	011	1	1	2
2022-09-16 19:50:07	2022-09-16 19:52:24	EN	011	2
2022-09-16 19:54:50	2022-09-16 19:56:20	EN	006	1	1	6
2022-09-16 22:58:34	2022-09-16 22:59:49	EN	006	2
2022-09-17 08:07:24	2022-09-17 08:09:15	EN	010	1	1	2
2022-09-17 08:57:32	2022-09-17 08:59:38	EN	010	2
2022-09-10 12:02:54	2022-09-10 12:03:03	EN	0	1
2022-09-17 13:30:17	2022-09-17 13:32:23	EN	007	1	3							1
2022-09-17 14:11:04	2022-09-17 14:14:27	EN	007	2
2022-09-17 14:45:36	2022-09-17 14:51:00	EN	008	3
2022-09-17 14:58:05	2022-09-17 14:59:43	EN	007	1	3							1
2022-09-17 15:29:21	2022-09-17 15:30:39	EN	007	2
2022-09-18 19:01:26	2022-09-18 19:07:03	EN	008	3
2022-09-18 20:21:07	2022-09-18 20:25:34	EN	003	3
2022-09-12 01:22:34	2022-09-12 01:23:30	EN	004	2
2022-09-19 08:22:44	2022-09-19 08:26:38	EN	007	3
2022-09-19 09:59:40	2022-09-19 10:02:01	EN	007	1	3							1
2022-09-19 10:21:20	2022-09-19 11:23:46	EN	007	2
2022-09-19 11:57:42	2022-09-19 11:59:02	EN	002	1	1	6,7,8
2022-09-19 12:46:01	2022-09-19 12:47:52	EN	002	2
2022-09-19 16:47:16	2022-09-19 16:48:55	EN	007	1	3							1
2022-09-20 09:11:57	2022-09-20 09:13:49	EN	007	1	3							1
2022-09-20 09:34:20	2022-09-20 09:37:32	EN	010	3
2022-09-20 09:44:34	2022-09-20 09:50:09	EN	011	1	1	1
2022-09-20 10:38:18	2022-09-20 10:42:08	EN	011	2
2022-09-20 13:32:19	2022-09-20 13:33:28	EN	002	1	1	8
2022-09-20 13:57:31	2022-09-20 13:59:51	EN	007	1	3							1
2022-09-20 14:04:05	2022-09-20 14:05:12	EN	002	2
2022-09-20 21:03:28	2022-09-20 21:08:04	EN	006	3
2022-09-21 09:54:54	2022-09-21 09:57:06	EN	007	1	3							1
2022-09-21 09:59:35	2022-09-21 10:05:09	EN	008	3
2022-09-21 10:05:16	2022-09-21 10:10:33	EN	008	3
2022-09-21 10:10:39	2022-09-21 10:15:16	EN	008	3
2022-09-21 11:08:12	2022-09-21 11:10:26	EN	007	2
2022-09-21 15:49:39	2022-09-21 15:50:51	EN	002	1	1	6
2022-09-21 16:49:17	2022-09-21 16:53:18	EN	001	3
2022-09-21 17:03:31	2022-09-21 17:05:15	EN	002	2
2022-09-21 17:49:44	2022-09-21 17:52:08	EN	005	1	1	1
2022-09-21 18:38:47	2022-09-21 18:42:52	EN	005	2
2022-09-21 19:25:26	2022-09-21 19:27:36	EN	012	1	1	6
2022-09-21 20:33:05	2022-09-21 20:35:21	EN	006	1	1	1
2022-09-21 21:32:44	2022-09-21 21:34:21	EN	006	2
2022-09-21 22:28:33	2022-09-21 22:33:02	EN	012	2
2022-09-22 08:51:07	2022-09-22 08:56:05	EN	008	3
2022-09-21 16:40:50	2022-09-22 09:30:41	EN	007	1	3							1
2022-09-22 13:59:38	2022-09-22 14:01:39	EN	007	2
2022-09-22 17:35:30	2022-09-22 17:36:48	EN	011	1	1	2
2022-09-22 18:34:29	2022-09-22 18:35:53	EN	011	2
2022-09-22 18:49:08	2022-09-22 18:50:26	EN	002	1	1	6
2022-09-22 22:16:24	2022-09-22 22:17:58	EN	002	2
2022-09-23 09:31:30	2022-09-23 09:35:33	EN	010	3
2022-09-23 09:52:41	2022-09-23 09:54:40	EN	007	1	3							1
2022-09-23 12:35:29	2022-09-23 12:39:23	EN	007	2
2022-09-23 13:10:15	2022-09-23 14:22:01	EN	005	1	1	1
2022-09-23 14:22:07	2022-09-23 14:26:39	EN	005	2
2022-09-25 08:12:48	2022-09-25 08:14:30	EN	010	1	1	2
2022-09-25 08:33:42	2022-09-25 08:38:40	EN	008	3
2022-09-25 08:38:50	2022-09-25 08:42:15	EN	008	3
2022-09-25 08:42:25	2022-09-25 08:45:51	EN	008	3
2022-09-25 08:45:55	2022-09-25 08:49:10	EN	008	3
2022-09-25 08:49:15	2022-09-25 08:51:03	EN	008	1	1	3
2022-09-25 09:39:50	2022-09-25 09:41:33	EN	010	2
2022-09-25 11:13:24	2022-09-25 11:16:16	EN	005	1	1	1
2022-09-25 12:18:30	2022-09-25 12:21:04	EN	005	2
2022-09-25 15:20:10	2022-09-25 15:23:59	EN	007	3
2022-09-25 17:17:18	2022-09-25 17:34:21	EN	003	3
2022-09-25 18:04:03	2022-09-25 18:06:51	EN	008	2
2022-09-26 07:41:31	2022-09-26 07:43:10	EN	006	1	1	6
2022-09-26 08:48:52	2022-09-26 08:50:37	EN	006	2
2022-09-26 10:05:04	2022-09-26 10:06:44	EN	007	1	3							1
2022-09-26 12:17:37	2022-09-26 12:20:33	EN	010	3
2022-09-26 13:07:50	2022-09-26 13:09:42	EN	007	2
2022-09-26 13:21:31	2022-09-26 13:22:53	EN	007	1	3							1
2022-09-26 14:30:52	2022-09-26 14:31:55	EN	007	2
2022-09-26 14:39:02	2022-09-26 14:40:57	EN	007	1	3							1
2022-09-26 15:09:41	2022-09-26 15:10:53	EN	007	2
2022-09-26 15:15:07	2022-09-26 15:18:38	EN	002	3
2022-09-26 15:53:38	2022-09-26 15:55:53	EN	005	1	1	1
2022-09-26 16:36:57	2022-09-26 16:42:52	EN	005	2
2022-09-26 17:06:19	2022-09-26 17:08:13	EN	012	1	1	6
2022-09-26 19:37:49	2022-09-26 19:40:18	EN	007	1	1	6
2022-09-27 06:44:42	2022-09-27 06:45:53	EN	010	1	1	2
2022-09-27 07:55:12	2022-09-27 07:57:16	EN	010	2
2022-09-27 09:34:56	2022-09-27 09:37:12	EN	007	1	3							1
2022-09-27 11:14:17	2022-09-27 11:15:17	EN	006	1	1	6
2022-09-27 13:30:07	2022-09-27 13:32:20	EN	007	2
2022-09-27 15:55:45	2022-09-27 15:57:02	EN	006	2
2022-09-27 19:19:42	2022-09-27 19:22:31	EN	005	1	1	1
2022-09-27 19:34:56	2022-09-27 19:36:46	EN	007	1	3							1
2022-09-27 19:49:42	2022-09-27 19:55:56	EN	008	3
2022-09-27 20:05:30	2022-09-27 20:07:32	EN	005	2
2022-09-28 12:25:33	2022-09-28 12:28:48	EN	011	1	1	6,7
2022-09-27 21:32:17	2022-09-28 13:18:55	EN	007	2
2022-09-28 13:18:59	2022-09-28 13:20:37	EN	007	1	3							1
2022-09-28 14:09:59	2022-09-28 14:11:25	EN	011	2
2022-09-28 14:41:36	2022-09-28 14:44:04	EN	007	2
2022-09-28 16:51:59	2022-09-28 16:55:50	EN	007	3
2022-09-28 16:56:01	2022-09-28 16:59:30	EN	007	3
2022-09-28 17:11:46	2022-09-28 17:13:16	EN	002	1	1	6
2022-09-28 17:45:47	2022-09-28 17:47:17	EN	002	2
2022-09-29 09:29:11	2022-09-29 09:31:26	EN	007	1	3							1
2022-09-29 09:51:34	2022-09-29 09:53:05	EN	010	1	1	2
2022-09-22 17:05:14	2022-09-22 17:06:17	EN	011	1	1	2
2022-09-29 19:19:06	2022-09-29 19:23:16	EN	005	1	1	1
2022-09-29 20:15:01	2022-09-29 20:16:57	EN	005	2
2022-09-30 13:01:18	2022-09-30 13:04:24	EN	001	3
2022-09-30 16:58:54	2022-09-30 17:00:42	EN	011	1	1	2
2022-10-01 11:33:55	2022-10-01 11:36:48	EN	010	3
2022-10-01 22:51:12	2022-10-01 22:53:38	EN	006	3
2022-10-02 08:11:13	2022-10-02 08:12:18	EN	010	1	1	2
2022-10-02 08:52:16	2022-10-02 08:53:41	EN	010	2
2022-09-25 09:38:23	2022-09-25 09:38:56	EN	010	1
2022-10-02 12:21:10	2022-10-02 12:22:26	EN	005	1	1	1
2022-10-02 13:16:50	2022-10-02 13:18:16	EN	005	2
2022-10-03 06:03:39	2022-10-03 06:04:54	EN	010	1	1	2
2022-10-03 07:13:36	2022-10-03 07:15:39	EN	010	2
2022-10-03 08:43:09	2022-10-03 08:44:25	EN	001	1	1	2
2022-10-03 10:02:24	2022-10-03 10:04:56	EN	007	1	3							1
2022-10-03 13:23:16	2022-10-03 13:25:40	EN	001	2
2022-10-03 13:37:38	2022-10-03 13:38:49	EN	002	1	1	6
2022-10-03 13:37:50	2022-10-03 13:45:31	EN	007	2
2022-10-03 15:09:35	2022-10-03 15:11:17	EN	002	2
2022-10-03 16:59:44	2022-10-03 17:01:23	EN	005	1	1	1
2022-10-03 18:01:08	2022-10-03 18:03:38	EN	005	2
2022-10-03 20:25:12	2022-10-03 20:26:28	EN	006	1	1	6
2022-10-03 21:41:50	2022-10-03 21:43:22	EN	006	2
2022-10-04 06:04:55	2022-10-04 06:08:06	EN	010	3
2022-10-03 15:47:55	2022-10-04 09:32:29	EN	007	1	3							5
2022-10-04 16:11:42	2022-10-04 16:14:05	EN	005	1	1	1
2022-10-04 16:57:43	2022-10-04 17:00:08	EN	005	2
2022-10-04 17:00:26	2022-10-04 17:01:40	EN	006	1	1	7
2022-10-04 18:32:47	2022-10-04 18:34:01	EN	006	2
2022-10-04 18:55:16	2022-10-04 18:57:05	EN	007	2
2022-10-04 18:57:11	2022-10-04 19:02:26	EN	007	3
2022-10-05 00:02:00	2022-10-05 00:08:15	EN	9	3
2022-10-05 00:08:18	2022-10-05 00:11:19	EN	9	3
2022-10-05 00:11:21	2022-10-05 00:14:39	EN	9	3
2022-10-05 00:14:42	2022-10-05 00:17:30	EN	9	3
2022-10-05 00:17:32	2022-10-05 00:20:21	EN	9	3
2022-10-05 00:20:23	2022-10-05 00:24:04	EN	9	3
2022-10-05 00:24:08	2022-10-05 00:27:10	EN	9	3
2022-10-05 07:02:51	2022-10-05 07:07:47	EN	009	3
2022-10-05 07:07:57	2022-10-05 07:12:10	EN	008	3
2022-10-05 07:12:16	2022-10-05 07:19:59	EN	008	3
2022-09-28 08:09:16	2022-09-28 08:11:16	EN	AI	3
2022-10-05 09:58:12	2022-10-05 10:01:51	EN	007	1	3							1
2022-10-05 10:49:11	2022-10-05 10:53:31	EN	007	2
2022-10-05 10:57:15	2022-10-05 10:58:22	EN	010	1	1	2
2022-10-05 12:31:33	2022-10-05 12:33:30	EN	010	2
2022-10-05 14:42:41	2022-10-05 14:45:33	EN	007	1	3							1
2022-10-05 15:02:02	2022-10-05 15:03:59	EN	9	1	1	4,6
2022-10-05 15:04:01	2022-10-05 15:07:07	EN	9	2
2022-10-06 06:18:14	2022-10-06 06:19:59	EN	AI	1	1	1,6
2022-10-06 10:11:54	2022-10-06 10:16:14	EN	008	3
2022-10-06 10:16:19	2022-10-06 10:20:29	EN	008	3
2022-10-06 13:15:30	2022-10-06 13:17:15	EN	AI	2
2022-10-06 15:06:01	2022-10-06 15:08:01	EN	9	1	1	6
2022-10-06 15:57:29	2022-10-06 16:18:45	EN	9	2
2022-10-07 06:27:15	2022-10-07 06:29:02	EN	AI	1	1	1,3,6
2022-10-07 09:00:38	2022-10-07 09:01:47	EN	006	1	1	3
2022-10-07 09:43:51	2022-10-07 09:45:15	EN	006	2
2022-10-07 10:05:58	2022-10-07 10:07:54	EN	AI	2
2022-10-07 11:17:19	2022-10-07 11:18:37	EN	010	1	1	2
2022-10-07 12:17:13	2022-10-07 12:18:44	EN	010	2
2022-10-07 18:05:21	2022-10-07 18:07:19	EN	AI	1	1	1
2022-10-07 20:26:25	2022-10-07 20:28:01	EN	9	1	1	4,6
2022-10-08 07:26:07	2022-10-08 07:27:16	EN	006	1	1	6
2022-10-08 07:59:43	2022-10-08 08:01:09	EN	AI	1	1	1,3,6
2022-10-08 08:43:13	2022-10-08 08:44:37	EN	006	2
2022-10-08 10:41:26	2022-10-08 10:45:50	EN	008	3
2022-10-08 10:45:55	2022-10-08 10:48:57	EN	008	3
2022-10-08 10:49:06	2022-10-08 10:52:24	EN	008	3
2022-10-08 11:38:37	2022-10-08 11:39:57	EN	AI	2
2022-10-08 13:10:23	2022-10-08 13:13:11	EN	005	1	1	1
2022-10-08 13:57:41	2022-10-08 13:58:53	EN	010	1	1	2
2022-10-08 14:08:34	2022-10-08 14:10:48	EN	005	2
2022-10-08 14:44:51	2022-10-08 14:46:08	EN	010	2
2022-10-09 18:27:45	2022-10-09 18:31:28	EN	008	3
2022-10-09 18:31:32	2022-10-09 18:35:35	EN	008	3
2022-10-10 06:07:35	2022-10-10 06:10:41	EN	AI	1	1	1,6
2022-10-10 09:02:43	2022-10-10 09:04:07	EN	002	1	1	6,7,8
2022-10-10 09:59:59	2022-10-10 10:02:08	EN	007	1	3							1
2022-10-10 10:30:40	2022-10-10 10:32:01	EN	002	2
2022-10-10 11:51:56	2022-10-10 11:59:42	EN	007	2
2022-10-10 17:11:22	2022-10-10 17:14:47	EN	007	1	3							1
2022-10-11 09:27:18	2022-10-11 09:29:29	EN	007	1	3							1
2022-10-11 09:29:35	2022-10-11 09:34:12	EN	007	3
2022-10-08 14:45:34	2022-10-11 10:29:05	EN	005	3
2022-10-11 10:29:07	2022-10-11 10:30:25	EN	005	1	4									2
2022-10-11 10:59:46	2022-10-11 11:01:46	EN	005	2
2022-10-05 00:27:17	2022-10-05 00:27:32	EN	9	1	1	3,6
2022-10-12 10:02:28	2022-10-12 10:04:52	EN	007	1	3							1
2022-10-12 11:18:37	2022-10-12 11:19:52	EN	006	1	1	1
2022-10-12 11:41:58	2022-10-12 11:47:11	EN	007	2
2022-10-12 13:57:15	2022-10-12 13:58:20	EN	005	1	1	6
2022-10-12 14:36:25	2022-10-12 14:38:49	EN	005	2
2022-10-13 08:31:16	2022-10-13 08:32:22	EN	006	1	1	1
2022-10-13 08:54:57	2022-10-13 08:56:09	EN	005	1	4									2
2022-10-13 09:23:00	2022-10-13 09:25:07	EN	006	2
2022-10-13 09:27:37	2022-10-13 09:29:08	EN	005	2
2022-10-13 09:28:08	2022-10-13 09:32:13	EN	007	1	3							1
2022-10-13 11:39:11	2022-10-13 11:43:17	EN	010	3
2022-10-13 15:51:43	2022-10-13 15:56:15	EN	008	3
2022-10-13 15:56:22	2022-10-13 15:59:26	EN	008	3
2022-10-13 15:59:32	2022-10-13 16:02:37	EN	008	3
2022-10-13 16:02:42	2022-10-13 16:04:01	EN	008	1	3							2
2022-10-13 18:02:10	2022-10-13 18:06:32	EN	007	1	3							1
2022-10-13 18:06:43	2022-10-13 18:08:17	EN	007	2
2022-10-13 19:13:13	2022-10-13 19:15:02	EN	008	2
2022-10-13 19:15:07	2022-10-13 19:18:51	EN	008	3
2022-10-13 19:35:18	2022-10-13 19:38:36	EN	9	3
2022-10-13 19:38:41	2022-10-13 19:39:47	EN	9	1	1	6
2022-10-14 09:33:23	2022-10-14 09:35:41	EN	010	3
2022-10-14 19:56:19	2022-10-14 19:58:02	EN	012	1	1	6
2022-10-15 11:44:42	2022-10-15 11:46:07	EN	010	1	1	2
2022-10-15 12:22:14	2022-10-15 12:23:45	EN	010	2
2022-10-16 08:37:27	2022-10-16 08:38:48	EN	006	1	1	1
2022-10-16 09:19:52	2022-10-16 09:21:02	EN	006	2
2022-10-16 11:31:45	2022-10-16 11:32:44	EN	010	1	1	2
2022-10-16 12:27:18	2022-10-16 12:28:54	EN	010	2
2022-10-16 17:20:18	2022-10-16 17:23:06	EN	012	2
2022-10-16 21:35:02	2022-10-16 21:42:39	EN	008	3
2022-10-16 21:43:02	2022-10-16 21:49:42	EN	008	3
2022-10-17 09:57:51	2022-10-17 09:59:50	EN	007	1	3							1
2022-10-17 11:57:31	2022-10-17 11:58:34	EN	010	1	1	2
2022-10-17 12:57:19	2022-10-17 12:59:03	EN	010	2
2022-10-17 14:55:52	2022-10-17 14:57:07	EN	007	2
2022-10-17 19:09:10	2022-10-17 19:10:26	EN	007	1	1	6
2022-10-18 11:29:05	2022-10-18 11:30:08	EN	006	1	1	1
2022-10-18 15:14:28	2022-10-18 15:15:40	EN	9	1	1	6
2022-10-18 09:21:28	2022-10-18 16:22:21	EN	007	2
2022-10-19 12:52:47	2022-10-19 12:53:59	EN	9	2
2022-10-20 09:55:47	2022-10-20 09:56:46	EN	010	1	1	2
2022-10-20 10:50:58	2022-10-20 10:52:30	EN	010	2
2022-10-20 11:35:38	2022-10-20 11:36:48	EN	006	1	1	7
2022-10-20 12:10:47	2022-10-20 12:12:24	EN	006	2
2022-10-20 16:18:26	2022-10-20 16:19:50	EN	008	1	1	3
2022-10-13 19:34:40	2022-10-13 19:35:05	EN	0	3
2022-10-20 19:44:35	2022-10-20 20:45:39	EN	008	2
2022-10-20 20:45:45	2022-10-20 20:49:30	EN	008	3
2022-10-20 20:49:32	2022-10-20 20:53:27	EN	008	3
2022-10-21 10:01:24	2022-10-21 10:03:34	EN	007	1	3							1
2022-10-21 11:18:17	2022-10-21 11:19:33	EN	005	1	1	1
2022-10-21 11:58:23	2022-10-21 11:59:57	EN	005	2
2022-10-21 12:44:00	2022-10-21 12:47:58	EN	008	3
2022-10-21 18:33:44	2022-10-21 18:35:21	EN	007	2
2022-10-22 07:33:48	2022-10-22 07:37:52	EN	005	1	1	1
2022-10-22 08:48:10	2022-10-22 08:49:47	EN	005	2
2022-10-22 16:29:36	2022-10-22 16:31:00	EN	9	1	1	6
2022-10-22 19:10:59	2022-10-22 19:12:08	EN	9	2
2022-10-22 20:38:13	2022-10-22 20:42:21	EN	008	3
2022-10-23 07:42:17	2022-10-23 07:43:42	EN	010	1	1	2
2022-10-23 07:43:47	2022-10-23 09:19:22	EN	010	2
2022-10-23 13:01:06	2022-10-23 14:05:08	EN	008	1	5											2
2022-10-23 15:51:29	2022-10-23 15:52:36	EN	005	1	1	6
2022-10-23 16:35:38	2022-10-23 16:37:28	EN	005	2
2022-10-23 16:49:38	2022-10-23 16:50:46	EN	005	1	1	1
2022-10-23 17:12:24	2022-10-23 17:14:51	EN	005	2
2022-10-23 19:43:47	2022-10-23 21:03:49	EN	008	2
2022-10-24 06:27:20	2022-10-24 06:28:52	EN	006	1	1	3
2022-10-24 09:50:53	2022-10-24 09:52:28	EN	007	1	3							1
2022-10-24 14:43:22	2022-10-24 14:46:17	EN	005	1	1	1
2022-10-24 08:27:04	2022-10-24 15:08:18	EN	008	3
2022-10-24 15:27:30	2022-10-24 15:29:42	EN	005	2
2022-10-24 19:00:45	2022-10-24 19:02:54	EN	005	1	1	1
2022-10-24 19:33:55	2022-10-24 19:35:26	EN	005	2
2022-10-25 11:28:23	2022-10-25 11:29:24	EN	005	1	1	1
2022-10-25 11:49:45	2022-10-25 11:50:57	EN	005	2
2022-10-25 12:07:28	2022-10-25 12:10:05	EN	010	3
2022-10-25 15:51:42	2022-10-25 15:53:00	EN	008	1	1	3
2022-10-25 18:25:37	2022-10-25 18:28:12	EN	008	2
2022-10-25 21:49:54	2022-10-25 21:54:10	EN	007	3
2022-10-26 23:58:45	2022-10-27 00:01:41	EN	9	3
2022-10-27 00:01:43	2022-10-27 00:07:20	EN	9	3
2022-10-27 00:07:22	2022-10-27 00:12:05	EN	9	3
2022-10-27 08:29:32	2022-10-27 08:30:29	EN	006	1	1	3
2022-10-27 09:19:44	2022-10-27 09:21:01	EN	006	2
2022-10-27 14:08:15	2022-10-27 14:10:16	EN	007	1	3							1
2022-10-27 21:37:18	2022-10-27 21:40:09	EN	007	2
2022-10-27 21:40:16	2022-10-27 21:44:53	EN	007	3
2022-10-28 13:34:42	2022-10-28 14:24:02	EN	006	1	1	1
2022-10-28 14:24:06	2022-10-28 14:25:56	EN	006	2
2022-10-28 14:51:17	2022-10-28 14:52:24	EN	005	1	1	1
2022-10-28 15:38:53	2022-10-28 15:40:41	EN	005	2
2022-10-29 09:10:25	2022-10-29 09:12:31	EN	005	1	1	1
2022-10-29 09:53:39	2022-10-29 09:55:22	EN	005	2
2022-10-29 15:24:49	2022-10-29 15:26:32	EN	005	1	1	1
2022-10-29 16:13:10	2022-10-29 16:17:02	EN	005	2
2022-10-29 17:53:30	2022-10-29 17:56:40	EN	005	1	3							1
2022-10-29 18:17:34	2022-10-29 18:19:25	EN	005	2
2022-11-01 09:43:23	2022-11-01 09:44:26	EN	010	1	1	2
2022-11-01 10:42:37	2022-11-01 10:43:42	EN	010	2
2022-11-01 22:20:48	2022-11-01 22:37:48	EN	007	3
2022-11-02 11:02:34	2022-11-02 11:05:52	EN	003	3
2022-11-02 19:47:01	2022-11-02 19:48:57	EN	007	1	1	6
2022-11-02 21:43:46	2022-11-02 21:45:15	EN	007	2
2022-11-03 09:34:01	2022-11-03 09:35:23	EN	010	1	1	2
2022-11-03 11:19:59	2022-11-03 11:21:31	EN	006	1	1	1
2022-11-03 11:20:46	2022-11-03 11:22:35	EN	010	2
2022-11-03 12:28:38	2022-11-03 12:30:42	EN	006	2
2022-11-03 15:26:37	2022-11-03 15:27:53	EN	005	1	1	1
2022-11-03 16:13:32	2022-11-03 16:14:45	EN	005	2
2022-11-03 21:43:01	2022-11-03 21:46:15	EN	007	3
2022-11-04 14:37:42	2022-11-04 14:40:01	EN	010	3
2022-11-05 13:13:23	2022-11-05 13:14:23	EN	005	1	1	1
2022-11-05 14:15:24	2022-11-05 14:16:51	EN	005	2
2022-11-07 08:12:05	2022-11-07 08:14:00	EN	005	1	1	1
2022-11-07 08:49:23	2022-11-07 08:50:44	EN	005	2
2022-11-07 10:23:53	2022-11-07 10:24:57	EN	006	1	1	4
2022-11-07 10:55:43	2022-11-07 10:57:10	EN	006	2
2022-11-08 07:54:52	2022-11-08 07:56:18	EN	006	1	1	6
2022-11-08 08:38:48	2022-11-08 08:39:54	EN	006	2
2022-11-09 11:11:33	2022-11-09 11:14:37	EN	006	1	1	1
2022-11-09 12:02:04	2022-11-09 12:03:37	EN	006	2
2022-11-09 14:14:18	2022-11-09 14:16:50	EN	007	1	3							1
2022-11-09 14:40:37	2022-11-09 14:41:52	EN	007	2
2022-11-10 13:56:54	2022-11-10 14:01:09	EN	008	3
2022-11-10 14:01:12	2022-11-10 14:05:04	EN	008	3
2022-11-10 14:05:08	2022-11-10 14:08:30	EN	008	3
2022-11-10 14:08:33	2022-11-10 14:13:27	EN	008	3
2022-11-10 15:16:29	2022-11-10 15:17:44	EN	005	1	1	1
2022-11-10 16:25:03	2022-11-10 16:28:12	EN	005	2
2022-11-10 22:52:05	2022-11-10 22:55:02	EN	007	3
2022-11-11 08:35:06	2022-11-11 08:36:20	EN	010	1	1	2
2022-11-11 09:21:13	2022-11-11 09:22:32	EN	010	2
2022-11-11 20:42:51	2022-11-11 20:44:17	EN	007	1	1	6
2022-11-11 21:19:51	2022-11-11 21:21:08	EN	007	2
2022-11-12 07:38:06	2022-11-12 07:39:20	EN	010	1	1	2
2022-11-12 07:54:51	2022-11-12 07:55:53	EN	005	1	1	1
2022-11-12 08:12:42	2022-11-12 08:14:06	EN	008	1	1	6
2022-11-12 08:39:13	2022-11-12 08:40:29	EN	005	2
2022-11-12 07:39:24	2022-11-12 08:46:24	EN	010	2
2022-11-12 20:06:48	2022-11-12 20:08:33	EN	008	2
2022-11-12 20:08:35	2022-11-12 20:11:26	EN	008	3
2022-11-12 20:11:27	2022-11-12 20:14:29	EN	008	3
2022-11-13 08:30:44	2022-11-13 08:34:39	EN	005	1	1	1
2022-11-13 09:19:21	2022-11-13 09:21:16	EN	005	2
2022-11-13 11:24:56	2022-11-13 11:26:06	EN	010	1	1	2
2022-11-13 11:26:09	2022-11-13 12:11:49	EN	010	2
2022-11-13 22:27:33	2022-11-13 22:30:38	EN	008	3
2022-11-14 10:31:54	2022-11-14 10:32:56	EN	005	1	1	1
2022-11-14 11:16:59	2022-11-14 11:18:12	EN	005	2
2022-11-14 16:03:25	2022-11-14 16:06:16	EN	010	3
2022-11-14 17:03:01	2022-11-14 17:06:29	EN	005	1	1	1
2022-11-14 17:21:37	2022-11-14 17:25:55	EN	005	2
2022-11-15 08:02:43	2022-11-15 08:05:53	EN	008	3
2022-11-15 08:05:55	2022-11-15 08:08:32	EN	008	3
2022-11-16 08:04:18	2022-11-16 08:05:26	EN	005	1	1	1
2022-11-16 08:50:14	2022-11-16 08:51:39	EN	005	2
2022-11-16 13:38:43	2022-11-16 13:41:06	EN	010	3
2022-11-16 15:02:38	2022-11-16 15:03:44	EN	005	1	1	1
2022-11-16 15:53:43	2022-11-16 15:55:07	EN	005	2
2022-11-17 05:58:11	2022-11-17 05:59:33	EN	010	1	1	2
2022-11-17 16:26:55	2022-11-17 16:30:06	EN	008	3
2022-11-17 16:34:31	2022-11-17 16:37:31	EN	008	3
2022-11-18 22:23:38	2022-11-18 22:27:08	EN	008	3
2022-11-18 22:27:11	2022-11-18 22:30:46	EN	008	3
2022-11-18 22:30:50	2022-11-18 22:33:34	EN	008	3
2022-11-20 16:45:13	2022-11-20 16:46:18	EN	006	1	1	6
2022-11-20 17:57:27	2022-11-20 17:58:28	EN	006	2
2022-11-20 19:43:28	2022-11-20 19:44:54	EN	007	1	1	6
2022-11-20 20:19:28	2022-11-20 20:20:49	EN	007	2
2022-11-21 18:30:48	2022-11-21 18:34:53	EN	008	3
2022-11-22 14:05:32	2022-11-22 14:07:18	EN	008	1	3							1
2022-11-22 23:21:17	2022-11-22 23:23:06	EN	008	2
2022-11-23 09:00:57	2022-11-23 09:02:07	EN	010	1	1	2
2022-11-23 10:00:39	2022-11-23 10:02:06	EN	010	2
2022-11-24 08:31:34	2022-11-24 08:32:37	EN	010	1	1	2
2022-11-24 08:51:38	2022-11-24 08:53:29	EN	005	1	1	1
2022-11-24 09:36:26	2022-11-24 09:37:43	EN	010	2
2022-11-24 10:04:10	2022-11-24 10:05:59	EN	005	2
2022-12-14 09:37:25	2022-12-14 09:41:48	EN	121	1	1	9	Klettern
2022-12-14 13:46:36	2022-12-14 14:17:59	EN	121	2
2022-12-15 11:03:52	2022-12-15 11:07:09	EN	121	1	1	9	Klettern
2022-12-15 13:28:18	2022-12-15 13:31:48	EN	121	2
2022-12-15 10:40:20	2022-12-15 23:16:49	EN	101	1	1	9	Tennis
2022-12-16 01:21:40	2022-12-16 01:24:57	EN	101	2
2022-12-16 08:09:12	2022-12-16 08:11:04	EN	101	1	1	9	Roundnet
2022-12-16 10:12:00	2022-12-16 10:13:36	EN	101	2
2022-12-17 02:33:29	2022-12-17 02:35:17	EN	121	1	1	2
2022-12-17 03:48:07	2022-12-17 04:26:31	EN	121	2
2022-12-17 09:17:20	2022-12-17 09:19:23	EN	121	1	1	9	Klettern
2022-12-17 11:29:26	2022-12-17 13:01:33	EN	121	2
2022-12-18 04:28:51	2022-12-18 04:30:38	EN	101	1	2			1
2022-12-18 05:40:08	2022-12-18 05:42:45	EN	101	2
2022-12-18 23:24:09	2022-12-18 23:25:56	EN	101	1	2			6			Joggen
2022-12-19 00:41:09	2022-12-19 00:43:11	EN	101	2
2022-12-19 10:17:43	2022-12-19 10:19:03	EN	121	1	1	9	klettern
2022-12-19 14:59:20	2022-12-19 15:01:10	EN	121	2
2022-12-20 00:55:46	2022-12-20 00:59:08	EN	101	3
2022-12-20 08:42:26	2022-12-20 08:44:43	EN	104	1	1	6
2022-12-20 08:52:53	2022-12-20 08:55:56	EN	105	1	1	9	Floorball
2022-12-20 08:44:48	2022-12-20 10:44:06	EN	104	2
2022-12-20 12:08:39	2022-12-20 12:10:34	EN	103	1	1	6
2022-12-20 14:21:21	2022-12-20 14:23:07	EN	103	2
2022-12-19 15:01:28	2022-12-20 15:25:36	EN	121	3
2022-12-20 15:25:39	2022-12-20 15:28:34	EN	121	3
2022-12-20 22:05:09	2022-12-20 22:06:54	EN	121	1	3							2
2022-12-21 05:22:59	2022-12-21 05:50:45	EN	105	2
2022-12-21 06:58:39	2022-12-21 07:00:07	EN	103	1	1	6
2022-12-21 08:27:49	2022-12-21 08:29:42	EN	103	2
2022-12-21 09:28:56	2022-12-21 09:36:21	EN	121	2
2022-12-21 09:36:25	2022-12-21 09:38:15	EN	121	1	1	9	klettern
2022-12-21 12:20:12	2022-12-21 12:21:27	EN	121	2
2022-12-22 10:24:56	2022-12-22 10:28:35	EN	122	1	1	9	Bouldern
2022-12-22 10:28:42	2022-12-22 13:13:50	EN	122	2
2022-12-24 00:06:25	2022-12-24 00:09:19	EN	121	3
2022-12-24 01:34:59	2022-12-24 01:39:04	EN	103	1	2			1
2022-12-24 05:41:09	2022-12-24 05:43:05	EN	103	2
2022-12-25 06:40:26	2022-12-25 06:43:00	EN	102	1	1	7
2022-12-25 07:06:21	2022-12-25 07:08:40	EN	102	2
2022-12-25 09:11:20	2022-12-25 09:20:01	EN	104	3
2022-12-26 03:11:12	2022-12-26 03:12:23	EN	121	1	1	9	klettern
2022-12-26 08:38:12	2022-12-26 08:40:09	EN	103	1	1	7
2022-12-26 09:17:03	2022-12-26 09:18:23	EN	103	2
2022-12-26 21:01:27	2022-12-26 21:04:17	EN	104	1	2			1
2022-12-26 21:52:05	2022-12-26 21:54:27	EN	104	2
2022-12-27 04:26:16	2022-12-27 04:27:47	EN	121	2
2022-12-27 11:30:07	2022-12-27 11:33:12	EN	121	1	1	9	klettern
2022-12-28 04:09:40	2022-12-28 04:12:09	EN	103	3
2022-12-28 08:52:15	2022-12-28 08:54:08	EN	102	1	1	7
2022-12-28 10:13:46	2022-12-28 10:15:39	EN	102	2
2022-12-28 10:22:32	2022-12-28 10:25:16	EN	121	1	1	9	Klettern
2022-12-29 00:59:52	2022-12-29 01:02:29	EN	105	1	2			5		Spikeball
2022-12-29 03:53:48	2022-12-29 03:57:24	EN	105	2
2022-12-30 05:04:05	2022-12-30 05:06:46	EN	103	3
2022-12-30 12:30:31	2022-12-30 12:34:01	EN	121	3
2022-12-30 13:19:47	2022-12-30 13:21:31	EN	102	1	1	7
2022-12-30 13:46:29	2022-12-30 13:48:11	EN	102	2
2022-12-31 06:40:37	2022-12-31 06:46:16	EN	106	3
2022-12-31 07:40:04	2022-12-31 08:43:51	EN	104	2
2022-12-31 09:07:27	2022-12-31 09:11:46	EN	101	3
2022-12-31 09:11:52	2022-12-31 09:15:08	EN	101	3
2023-01-01 07:41:28	2023-01-01 07:46:09	EN	101	3
2023-01-02 12:43:46	2023-01-02 12:46:20	EN	102	1	1	7
2023-01-02 13:36:57	2023-01-02 13:38:47	EN	102	2
2023-01-03 00:22:20	2023-01-03 00:25:05	EN	106	1	2			6			Workout
2023-01-03 05:33:10	2023-01-03 05:35:31	EN	106	2
2023-01-03 08:28:44	2023-01-03 08:31:52	EN	103	3
2023-01-03 10:21:49	2023-01-03 10:23:00	EN	103	1	1	6
2023-01-03 10:19:56	2023-01-03 10:23:27	EN	101	3
2023-01-03 10:59:15	2023-01-03 11:00:41	EN	104	1	1	6
2023-01-03 11:00:46	2023-01-03 12:41:14	EN	104	2
2023-01-03 13:50:51	2023-01-03 13:52:03	EN	103	2
2023-01-04 00:43:10	2023-01-04 00:45:20	EN	101	1	2			6			Skifahren (Piste)
2023-01-04 01:02:59	2023-01-04 01:07:45	EN	121	3
2023-01-04 01:07:47	2023-01-04 01:17:42	EN	121	3
2023-01-04 01:17:45	2023-01-04 01:22:25	EN	121	3
2023-01-04 07:26:18	2023-01-04 07:28:27	EN	101	2
2023-01-04 08:56:08	2023-01-04 08:57:21	EN	103	1	1	6
2023-01-04 09:56:25	2023-01-04 09:57:39	EN	103	2
2023-01-04 10:39:06	2023-01-04 10:43:34	EN	101	3
2023-01-04 12:45:47	2023-01-04 12:47:08	EN	102	1	1	7
2023-01-04 13:19:02	2023-01-04 13:20:43	EN	102	2
2023-01-05 05:32:07	2023-01-05 05:33:16	EN	103	1	1	6
2023-01-05 05:45:50	2023-01-05 05:48:54	EN	109	1	1	9	Klettern
2023-01-05 08:12:31	2023-01-05 08:16:29	EN	109	2
2023-01-05 09:45:39	2023-01-05 09:48:06	EN	123	1	2			5		Yoga
2023-01-05 10:14:08	2023-01-05 10:16:18	EN	123	2
2023-01-05 11:56:16	2023-01-05 11:57:46	EN	103	2
2023-01-05 13:42:15	2023-01-05 13:47:09	EN	122	3
2023-01-05 13:47:19	2023-01-05 13:57:01	EN	122	3
2023-01-05 13:57:05	2023-01-05 14:08:38	EN	122	3
2023-01-05 14:08:58	2023-01-05 14:14:58	EN	122	3
2023-01-05 14:15:01	2023-01-05 14:18:48	EN	122	1	3							1
2023-01-06 02:30:50	2023-01-06 02:32:50	EN	109	1	1	9	Ski fahren
2023-01-06 04:39:07	2023-01-06 04:40:50	EN	104	1	1	6
2023-01-06 05:13:14	2023-01-06 05:14:43	EN	103	1	2			5		Spikeball/Roundnet
2023-01-06 05:48:02	2023-01-06 05:50:26	EN	109	2
2023-01-06 06:21:29	2023-01-06 06:22:45	EN	104	2
2023-01-06 09:34:57	2023-01-06 09:36:03	EN	103	2
2023-01-06 09:57:57	2023-01-06 10:04:04	EN	123	3
2023-01-06 10:04:16	2023-01-06 10:05:41	EN	123	1	2			5		Bouldern
2023-01-06 12:04:59	2023-01-06 12:06:40	EN	102	1	1	6
2023-01-06 12:50:40	2023-01-06 12:52:17	EN	102	2
2023-01-06 15:34:23	2023-01-06 15:37:41	EN	123	2
2023-01-07 00:48:30	2023-01-07 00:50:46	EN	109	1	1	9	Ski fahren
2023-01-07 04:08:08	2023-01-07 04:10:01	EN	109	2
2023-01-07 08:50:48	2023-01-07 08:53:19	EN	103	3
2023-01-07 12:31:45	2023-01-07 12:36:03	EN	102	3
2023-01-08 03:31:07	2023-01-08 03:35:58	EN	106	3
2023-01-08 09:30:55	2023-01-08 09:34:14	EN	101	3
2023-01-08 09:34:19	2023-01-08 09:36:59	EN	101	3
2023-01-08 09:37:03	2023-01-08 09:39:42	EN	101	3
2023-01-08 09:39:49	2023-01-08 09:42:23	EN	101	3
2023-01-09 02:50:27	2023-01-09 02:57:24	EN	108	3
2023-01-09 02:57:59	2023-01-09 03:00:33	EN	108	1	1	2
2023-01-09 04:32:20	2023-01-09 04:37:28	EN	121	3
2023-01-09 05:31:02	2023-01-09 05:34:52	EN	108	2
2023-01-09 08:48:02	2023-01-09 08:51:23	EN	102	3
2023-01-09 11:46:12	2023-01-09 11:48:51	EN	107	1	2			4,5		Badminton
2023-01-09 12:27:32	2023-01-09 12:29:13	EN	104	1	1	6
2023-01-09 14:00:07	2023-01-09 14:01:29	EN	104	2
2023-01-09 14:06:02	2023-01-09 14:10:27	EN	109	3
2023-01-10 00:34:07	2023-01-10 00:36:48	EN	101	3
2023-01-10 02:22:19	2023-01-10 02:27:08	EN	105	3
2023-01-10 02:27:11	2023-01-10 02:31:00	EN	105	3
2023-01-10 02:31:03	2023-01-10 02:34:27	EN	105	3
2023-01-10 02:34:33	2023-01-10 02:38:36	EN	105	3
2023-01-10 08:04:06	2023-01-10 08:12:41	EN	102	3
2023-01-10 08:21:40	2023-01-10 08:23:16	EN	105	1	1	9	Floorball
2023-01-10 09:18:12	2023-01-10 09:19:50	EN	109	1	1	2
2023-01-10 09:53:07	2023-01-10 09:55:22	EN	019	2
2023-01-10 09:58:28	2023-01-10 10:04:19	EN	107	3
2023-01-10 11:07:39	2023-01-10 11:09:19	EN	103	1	1	6
2023-01-10 11:59:01	2023-01-10 12:01:05	EN	121	1	1	7
2023-01-10 13:14:23	2023-01-10 13:16:36	EN	123	1	2			5		Yoga
2023-01-10 13:45:10	2023-01-10 13:46:21	EN	103	2
2023-01-10 14:07:41	2023-01-10 14:09:27	EN	123	2
2023-01-11 01:48:34	2023-01-11 01:49:43	EN	121	2
2023-01-11 02:58:28	2023-01-11 03:04:00	EN	122	3
2023-01-11 05:54:48	2023-01-11 05:55:54	EN	103	1	1	6
2023-01-11 09:06:15	2023-01-11 09:07:26	EN	103	2
2023-01-11 09:08:53	2023-01-11 09:10:09	EN	121	1	2			1
2023-01-11 09:58:10	2023-01-11 10:00:13	EN	109	1	4									4	Training geben (TRX)
2023-01-11 10:03:02	2023-01-11 10:05:11	EN	121	2
2023-01-11 11:15:14	2023-01-11 11:19:50	EN	108	3
2023-01-11 12:44:43	2023-01-11 12:50:01	EN	106	3
2023-01-11 13:01:37	2023-01-11 13:03:29	EN	109	2
2023-01-11 14:50:31	2023-01-11 14:53:35	EN	101	3
2023-01-12 03:39:50	2023-01-12 03:43:51	EN	123	3
2023-01-12 06:14:59	2023-01-12 06:33:52	EN	103	1	1	6
2023-01-12 07:59:59	2023-01-12 08:01:09	EN	103	2
2023-01-12 09:04:45	2023-01-12 09:05:56	EN	102	1	1	7
2023-01-12 09:36:28	2023-01-12 09:40:20	EN	102	2
2023-01-12 10:59:32	2023-01-12 11:07:52	EN	122	3
2023-01-12 11:07:55	2023-01-12 11:10:38	EN	122	1	2			5		BOULDERN
2023-01-12 11:10:42	2023-01-12 15:09:51	EN	122	2
2023-01-12 21:40:19	2023-01-12 21:42:32	EN	106	1	1	6,7
2023-01-12 23:40:05	2023-01-12 23:42:56	EN	106	2
2023-01-12 23:56:02	2023-01-12 23:57:34	EN	101	1	1	9	Tennistraining
2023-01-13 01:00:19	2023-01-13 01:01:39	EN	101	2
2023-01-13 06:25:16	2023-01-13 06:28:22	EN	105	2
2023-01-13 06:28:25	2023-01-13 06:30:11	EN	105	1	1	9	Spikeball
2023-01-13 07:36:25	2023-01-13 07:37:58	EN	102	1	2			5		Roundnet
2023-01-13 12:42:59	2023-01-13 12:46:08	EN	102	2
2023-01-13 18:19:47	2023-01-13 18:24:16	EN	109	3
2023-01-14 01:41:36	2023-01-14 01:44:28	EN	103	3
2023-01-14 02:46:53	2023-01-14 02:51:46	EN	122	3
2023-01-14 02:51:48	2023-01-14 02:55:57	EN	122	3
2023-01-14 04:03:15	2023-01-14 04:04:53	EN	105	2
2023-01-15 00:48:57	2023-01-15 00:52:17	EN	101	3
2023-01-15 04:10:10	2023-01-15 04:12:23	EN	103	3
2023-01-15 04:29:33	2023-01-15 04:30:44	EN	101	1	3							1
2023-01-15 04:40:21	2023-01-15 04:45:34	EN	108	3
2023-01-15 04:53:34	2023-01-15 04:54:59	EN	101	2
2023-01-15 05:27:49	2023-01-15 05:32:17	EN	110	3
2023-01-15 05:38:58	2023-01-15 05:44:29	EN	110	3
2023-01-15 12:55:54	2023-01-15 12:59:25	EN	109	3
2023-01-15 13:04:18	2023-01-15 13:08:34	EN	109	3
2023-01-15 13:03:54	2023-01-15 13:09:48	EN	105	3
2023-01-16 01:45:21	2023-01-16 01:47:44	EN	103	3
2023-01-16 06:44:04	2023-01-16 06:45:05	EN	103	1	1	6
2023-01-16 08:25:22	2023-01-16 08:26:33	EN	103	2
2023-01-16 11:30:54	2023-01-16 11:32:15	EN	101	1	1	9	Tennistraining
2023-01-16 11:31:29	2023-01-16 11:34:19	EN	#107	1	2			5		Badminton
2023-01-16 11:32:20	2023-01-16 11:35:08	EN	101	3
2023-01-16 12:16:28	2023-01-16 12:21:22	EN	108	3
2023-01-16 13:51:28	2023-01-16 13:53:55	EN	107	2
2023-01-16 14:39:01	2023-01-16 15:03:40	EN	101	2
2023-01-17 01:07:31	2023-01-17 01:09:12	EN	101	1	1	2
2023-01-17 01:42:16	2023-01-17 01:43:32	EN	105	1	1	2
2023-01-17 02:26:10	2023-01-17 02:27:32	EN	101	2
2023-01-17 02:35:14	2023-01-17 02:37:57	EN	105	2
2023-01-17 02:50:08	2023-01-17 02:53:15	EN	104	3
2023-01-17 06:56:45	2023-01-17 06:58:20	EN	123	1	3							1
2023-01-17 08:39:54	2023-01-17 08:42:07	EN	108	1	1	2
2023-01-17 09:45:15	2023-01-17 09:51:22	EN	110	3
2023-01-17 11:14:27	2023-01-17 11:16:25	EN	121	1	1	6
2023-01-17 11:41:13	2023-01-17 11:42:32	EN	102	1	1	7
2023-01-17 13:45:23	2023-01-17 13:47:29	EN	107	1	1	7
2023-01-17 14:19:57	2023-01-17 14:21:24	EN	102	2
2023-01-17 15:26:20	2023-01-17 15:31:31	EN	123	2
2023-01-18 02:57:26	2023-01-18 03:00:05	EN	108	2
2023-01-18 04:37:20	2023-01-18 04:41:33	EN	106	3
2023-01-18 06:59:52	2023-01-18 07:00:56	EN	103	1	1	6
2023-01-18 07:54:18	2023-01-18 07:55:34	EN	109	1	2			5		Laufen
2023-01-18 07:59:11	2023-01-18 08:00:23	EN	103	2
2023-01-17 14:04:22	2023-01-18 08:31:02	EN	121	2
2023-01-18 08:43:18	2023-01-18 08:45:09	EN	109	2
2023-01-18 08:57:58	2023-01-18 08:59:26	EN	123	1	3							1
2023-01-18 08:56:17	2023-01-18 09:00:14	EN	109	3
2023-01-18 09:44:04	2023-01-18 09:46:42	EN	107	1	2			5		Fußball
2023-01-18 10:17:10	2023-01-18 10:20:48	EN	111	1	2			1
2023-01-18 11:07:43	2023-01-18 11:09:37	EN	123	2
2023-01-18 11:27:53	2023-01-18 11:30:57	EN	111	2
2023-01-18 13:46:48	2023-01-18 13:49:05	EN	107	2
2023-01-18 13:57:41	2023-01-18 14:03:38	EN	112	3
2023-01-19 04:37:40	2023-01-19 04:39:01	EN	101	1	2			5		Tennis
2023-01-19 04:42:40	2023-01-19 04:43:38	EN	103	1	1	6
2023-01-19 06:17:54	2023-01-19 06:18:51	EN	103	2
2023-01-19 06:22:47	2023-01-19 06:23:56	EN	101	2
2023-01-19 08:20:18	2023-01-19 08:21:44	EN	104	1	1	6
2023-01-19 09:07:51	2023-01-19 09:12:15	EN	106	3
2023-01-19 12:02:18	2023-01-19 12:04:42	EN	111	1	1	9	Crosstrainer
2023-01-19 12:04:45	2023-01-19 13:08:30	EN	111	2
2023-01-20 02:41:38	2023-01-20 02:44:12	EN	102	3
2023-01-20 03:49:13	2023-01-20 03:56:49	EN	110	3
2023-01-20 04:30:06	2023-01-20 04:31:58	EN	107	1	1	6
2023-01-20 05:17:00	2023-01-20 05:25:05	EN	108	3
2023-01-20 05:25:35	2023-01-20 05:28:00	EN	108	1	1	7
2023-01-20 06:17:25	2023-01-20 07:22:51	EN	110	2
2023-01-20 00:00:06	2023-01-20 10:48:29	EN	101	1	1	9	Tennistraining
2023-01-20 10:48:34	2023-01-20 10:50:18	EN	101	2
2023-01-20 10:50:24	2023-01-20 10:53:13	EN	101	3
2023-01-18 14:03:51	2023-01-20 11:17:51	EN	112	2
2023-01-20 11:17:56	2023-01-20 11:19:54	EN	112	1	1	7
2023-01-20 11:55:01	2023-01-20 12:00:15	EN	112	2
2023-01-20 12:42:39	2023-01-20 12:46:30	EN	107	2
2023-01-21 01:59:54	2023-01-21 02:03:03	EN	102	3
2023-01-21 02:57:57	2023-01-21 03:02:46	EN	109	3
2023-01-21 03:03:02	2023-01-21 03:04:36	EN	109	1	2			5		Skitour
2023-01-21 04:39:53	2023-01-21 04:45:26	EN	122	3
2023-01-21 04:45:29	2023-01-21 04:49:12	EN	122	3
2023-01-21 05:31:09	2023-01-21 05:36:45	EN	112	3
2023-01-21 06:10:05	2023-01-21 06:11:28	EN	109	2
2023-01-21 10:05:55	2023-01-21 10:08:55	EN	101	3
2023-01-21 11:27:40	2023-01-21 11:31:19	EN	103	3
2023-01-21 15:50:39	2023-01-21 15:54:06	EN	101	3
2023-01-22 01:59:16	2023-01-22 02:01:49	EN	112	1	2			5		Bouldern
2023-01-22 04:26:47	2023-01-22 04:30:14	EN	112	2
2023-01-22 05:25:58	2023-01-22 05:27:56	EN	108	2
2023-01-22 05:27:58	2023-01-22 05:30:35	EN	121	3
2023-01-22 05:28:27	2023-01-22 05:30:47	EN	108	1	1	2
2023-01-22 05:30:37	2023-01-22 05:34:05	EN	121	3
2023-01-22 09:50:28	2023-01-22 09:51:58	EN	102	1	2			4	Roundnet
2023-01-22 12:17:11	2023-01-22 12:19:24	EN	101	3
2023-01-22 15:31:52	2023-01-22 15:33:21	EN	102	2
2023-01-22 21:24:13	2023-01-22 21:26:17	EN	106	1	1	6,7
2023-01-23 01:50:03	2023-01-23 01:55:07	EN	105	3
2023-01-23 02:10:53	2023-01-23 02:14:21	EN	104	3
2023-01-23 02:16:06	2023-01-23 02:18:20	EN	110	1	1	6
2023-01-23 06:41:12	2023-01-23 07:51:20	EN	104	1	1	6
2023-01-22 11:08:53	2023-01-23 08:53:19	EN	103	3
2023-01-23 09:59:27	2023-01-23 10:01:52	EN	121	1	1	7
2023-01-23 12:23:10	2023-01-23 12:24:54	EN	108	2
2023-01-23 12:38:31	2023-01-23 12:40:28	EN	111	1	1	9	Crosstrainer
2023-01-23 14:03:10	2023-01-23 14:05:05	EN	111	2
2023-01-24 00:55:35	2023-01-24 00:57:08	EN	121	2
2023-01-24 01:21:50	2023-01-24 01:23:35	EN	110	2
2023-01-24 03:58:17	2023-01-24 04:00:47	EN	101	3
2023-01-24 08:25:22	2023-01-24 08:27:29	EN	103	3
2023-01-24 08:57:29	2023-01-24 08:58:46	EN	101	1	2			5		Joggen
2023-01-24 09:14:47	2023-01-24 09:16:05	EN	121	1	1	2
2023-01-24 09:53:54	2023-01-24 09:54:57	EN	101	2
2023-01-24 10:18:54	2023-01-24 10:20:57	EN	121	2
2023-01-24 11:03:45	2023-01-24 11:09:55	EN	109	3
2023-01-24 11:10:11	2023-01-24 11:14:09	EN	109	3
2023-01-25 05:12:28	2023-01-25 05:19:51	EN	104	3
2023-01-25 09:37:26	2023-01-25 09:38:48	EN	102	1	1	7
2023-01-25 10:46:39	2023-01-25 10:48:42	EN	111	1	1	1
2023-01-25 10:42:32	2023-01-25 11:26:59	EN	102	2
2023-01-25 11:50:46	2023-01-25 11:54:03	EN	107	1	2			4	Fußball
2023-01-25 11:54:50	2023-01-25 11:57:24	EN	101	3
2023-01-25 12:00:47	2023-01-25 12:01:57	EN	101	1	2			5		Tennis
2023-01-18 13:37:14	2023-01-18 13:37:22	EN	123	2
2023-01-25 13:44:45	2023-01-25 13:46:55	EN	107	2
2023-01-26 00:03:30	2023-01-26 00:04:26	EN	103	1	1	6,7
2023-01-26 01:36:59	2023-01-26 01:37:57	EN	103	2
2023-01-26 03:08:44	2023-01-26 03:10:18	EN	108	1	1	2
2023-01-26 11:39:02	2023-01-26 11:43:00	EN	111	3
2023-01-26 12:28:23	2023-01-26 12:29:44	EN	101	1	3							1
2023-01-26 12:51:10	2023-01-26 12:52:51	EN	101	2
2023-01-26 13:33:41	2023-01-26 14:26:48	EN	112	3
2023-01-26 23:32:17	2023-01-26 23:33:33	EN	101	1	1	9	Tennistraining
2023-01-27 01:02:24	2023-01-27 01:03:29	EN	101	2
2023-01-27 01:31:36	2023-01-27 01:34:11	EN	109	3
2023-01-27 01:34:17	2023-01-27 01:37:08	EN	109	3
2023-01-27 01:37:11	2023-01-27 01:38:31	EN	109	1	1	9	Klettern
2023-01-27 03:10:25	2023-01-27 03:12:53	EN	104	3
2023-01-27 03:29:25	2023-01-27 03:30:53	EN	110	1	1	6
2023-01-27 05:27:29	2023-01-27 05:29:19	EN	108	2
2023-01-27 05:43:50	2023-01-27 05:46:23	EN	109	2
2023-01-27 07:36:33	2023-01-27 07:38:48	EN	105	1	1	9	Spikeball
2023-01-27 10:49:42	2023-01-27 10:51:18	EN	109	1	2			5		Reiten
2023-01-27 11:40:44	2023-01-27 11:42:08	EN	109	2
2023-01-27 13:14:24	2023-01-27 13:18:13	EN	103	3
2023-01-28 01:29:38	2023-01-28 01:31:39	EN	110	2
2023-01-28 09:31:57	2023-01-28 09:34:29	EN	123	2
2023-01-28 11:25:57	2023-01-28 11:28:53	EN	103	3
2023-01-28 23:06:28	2023-01-28 23:08:42	EN	101	1	2			5		Tennis
2023-01-29 01:20:18	2023-01-29 01:21:38	EN	101	2
2023-01-29 04:42:07	2023-01-29 04:43:40	EN	109	1	1	7
2023-01-29 06:10:23	2023-01-29 06:15:13	EN	122	3
2023-01-29 07:04:41	2023-01-29 07:06:43	EN	109	2
2023-01-29 07:06:48	2023-01-29 07:08:18	EN	109	1	2			6			Stallarbeit/Pferd
2023-01-29 08:19:13	2023-01-29 08:20:59	EN	105	2
2023-01-29 08:21:00	2023-01-29 08:24:34	EN	105	1	2			5		Spikeball
2023-01-29 09:48:21	2023-01-29 09:52:38	EN	109	2
2023-01-29 13:20:45	2023-01-29 13:25:19	EN	101	3
2023-01-29 13:26:48	2023-01-29 13:30:09	EN	111	3
2023-01-30 02:35:24	2023-01-30 02:37:32	EN	103	3
2023-01-30 03:07:54	2023-01-30 03:09:27	EN	110	1	1	6
2023-01-30 04:23:38	2023-01-30 04:25:14	EN	110	2
2023-01-30 04:25:19	2023-01-30 04:31:20	EN	110	3
2023-01-30 04:41:41	2023-01-30 04:44:02	EN	104	3
2023-01-30 04:24:58	2023-01-30 04:47:51	EN	123	1	3							1
2023-01-30 08:45:37	2023-01-30 08:46:49	EN	109	1	1	2
2023-01-30 09:28:08	2023-01-30 09:32:32	EN	109	2
2023-01-30 12:23:04	2023-01-30 12:30:02	EN	112	3
2023-01-30 12:52:06	2023-01-30 12:54:06	EN	101	1	2			5		Tennis
2023-01-30 21:02:38	2023-01-30 21:04:33	EN	106	1	1	2,6,7
2023-01-30 23:54:15	2023-01-30 23:56:20	EN	106	2
2023-01-31 02:47:05	2023-01-31 02:48:20	EN	105	2
2023-01-31 02:48:21	2023-01-31 02:50:34	EN	105	1	2			5,6		Joggen
2023-01-31 04:17:36	2023-01-31 04:20:21	EN	102	3
2023-01-31 04:42:04	2023-01-31 04:43:27	EN	102	1	1	2
2023-01-31 05:45:54	2023-01-31 05:47:27	EN	102	2
2023-01-31 08:35:09	2023-01-31 08:38:20	EN	111	3
2023-01-31 09:50:55	2023-01-31 09:52:32	EN	112	1	1	2
2023-02-01 04:40:41	2023-02-01 04:42:47	EN	112	2
2023-02-01 05:04:06	2023-02-01 05:08:37	EN	108	3
2023-02-01 07:49:38	2023-02-01 07:50:55	EN	109	1	1	7
2023-02-01 08:30:17	2023-02-01 08:31:45	EN	109	2
2023-02-01 08:31:48	2023-02-01 08:34:30	EN	109	3
2023-02-01 10:53:37	2023-02-01 10:55:24	EN	109	1	4									4	TRX Training geben
2023-02-01 12:01:27	2023-02-01 12:02:36	EN	109	2
2023-02-01 12:36:41	2023-02-01 12:38:33	EN	107	1	1	6
2023-02-01 14:44:37	2023-02-01 14:47:57	EN	107	2
2023-02-01 21:16:18	2023-02-01 21:18:07	EN	106	1	1	2,6,7
2023-02-02 04:50:06	2023-02-02 04:53:48	EN	108	3
2023-02-02 04:54:09	2023-02-02 04:55:52	EN	108	1	1	7
2023-02-02 09:48:21	2023-02-02 09:50:02	EN	108	2
2023-02-02 12:07:27	2023-02-02 12:08:55	EN	111	1	1	9	Crosstrainer
2023-02-02 12:08:56	2023-02-02 13:06:03	EN	111	2
2023-02-03 05:24:30	2023-02-04 01:56:55	EN	112	3
2023-02-04 06:06:59	2023-02-04 06:08:41	EN	106	1	2			3
2023-02-04 08:29:35	2023-02-04 14:00:57	EN	106	2
2023-02-05 05:25:28	2023-02-05 05:27:35	EN	107	1	2			5		Bouldern
2023-02-05 08:03:05	2023-02-05 08:10:35	EN	104	3
2023-02-05 10:29:24	2023-02-05 10:32:25	EN	109	3
2023-02-05 10:32:29	2023-02-05 10:34:12	EN	109	1	1	7
2023-02-05 11:10:08	2023-02-05 11:11:35	EN	109	2
2023-02-05 13:50:40	2023-02-05 13:52:25	EN	107	2
2023-02-06 02:43:25	2023-02-06 02:46:22	EN	102	3
2023-02-06 05:55:06	2023-02-06 05:57:05	EN	103	3
2023-02-06 08:08:49	2023-02-06 08:10:22	EN	102	1	1	7
2023-02-06 09:07:15	2023-02-06 09:08:42	EN	102	2
2023-02-06 12:51:53	2023-02-06 13:00:43	EN	109	1	2			1
2023-02-06 13:30:54	2023-02-06 13:32:31	EN	109	2
2023-02-06 21:24:26	2023-02-06 21:26:24	EN	106	1	1	2,6,7
2023-02-07 10:11:52	2023-02-07 10:15:02	EN	112	3
2023-02-07 10:15:13	2023-02-07 10:18:38	EN	112	3
2023-02-07 10:52:31	2023-02-07 10:55:06	EN	109	1	1	8
2023-02-07 12:41:20	2023-02-07 12:42:46	EN	109	2
2023-02-08 03:40:42	2023-02-08 03:44:06	EN	110	3
2023-02-08 10:20:34	2023-02-08 10:22:37	EN	103	3
2023-02-08 10:50:01	2023-02-08 10:51:28	EN	112	1	2			5		Bouldern
2023-02-08 11:25:17	2023-02-08 11:26:40	EN	109	1	1	9	Klettern
2023-02-08 12:55:26	2023-02-08 12:56:49	EN	109	2
2023-02-08 21:24:00	2023-02-08 21:25:35	EN	106	1	1	2,6,7
2023-02-09 06:34:03	2023-02-09 06:35:11	EN	103	1	1	6
2023-02-09 07:52:31	2023-02-09 07:53:28	EN	103	2
2023-02-09 08:21:50	2023-02-09 08:23:07	EN	110	1	1	6
2023-02-09 15:26:28	2023-02-09 15:29:05	EN	104	3
2023-02-09 16:54:30	2023-02-09 16:56:18	EN	110	2
2023-02-11 04:04:43	2023-02-11 04:06:21	EN	108	1	1	2
2023-02-11 04:49:07	2023-02-11 04:51:45	EN	121	1	1	9	klettern
2023-02-11 05:56:22	2023-02-11 05:58:13	EN	108	2
2023-02-11 06:45:37	2023-02-11 06:47:47	EN	103	3
2023-02-11 06:47:50	2023-02-11 06:48:49	EN	103	1	1	6
2023-02-11 08:39:27	2023-02-11 08:40:37	EN	103	2
2023-02-11 11:20:37	2023-02-11 11:30:11	EN	121	2
2023-02-11 13:08:07	2023-02-11 13:10:43	EN	121	3
2023-02-12 08:42:37	2023-02-12 08:44:42	EN	121	1	1	7,9	klettern
2023-02-12 08:46:01	2023-02-12 08:47:44	EN	103	1	2			5		Spikeball/Roundnet
2023-02-12 09:10:10	2023-02-12 09:14:39	EN	101	3
2023-02-12 09:14:44	2023-02-12 09:17:21	EN	101	1	1	9	Roundnet Turnier
2023-02-12 09:52:21	2023-02-12 09:55:23	EN	104	1	1	6
2023-02-12 09:58:02	2023-02-12 10:02:29	EN	109	3
2023-02-12 10:02:35	2023-02-12 10:04:12	EN	109	1	2			1
2023-02-12 10:48:57	2023-02-12 10:51:08	EN	108	1	2			5		Yoga
2023-02-12 11:15:21	2023-02-12 11:16:33	EN	109	2
2023-02-12 11:21:18	2023-02-12 11:23:03	EN	107	1	1	6
2023-02-12 10:54:05	2023-02-12 12:11:31	EN	121	2
2023-02-12 12:25:20	2023-02-12 12:29:20	EN	106	3
2023-02-12 13:35:46	2023-02-12 13:37:23	EN	108	2
2023-02-12 13:37:32	2023-02-12 13:41:21	EN	108	3
2023-02-12 14:39:10	2023-02-12 14:40:18	EN	103	2
2023-02-13 02:46:44	2023-02-13 02:52:53	EN	122	3
2023-02-13 03:39:42	2023-02-13 03:41:10	EN	110	1	1	6
2023-02-13 09:09:51	2023-02-13 09:13:11	EN	109	3
2023-02-13 09:13:20	2023-02-13 09:15:00	EN	109	1	2			1
2023-02-13 10:34:20	2023-02-13 10:36:49	EN	109	2
2023-02-13 23:56:02	2023-02-13 23:59:50	EN	106	3
2023-02-14 13:26:22	2023-02-14 13:28:46	EN	107	1	1	7
2023-02-14 13:48:45	2023-02-14 13:50:31	EN	107	2
2023-02-14 16:57:53	2023-02-14 17:00:49	EN	110	3
2023-02-15 00:08:38	2023-02-15 00:11:28	EN	109	3
2023-02-15 00:11:37	2023-02-15 00:14:34	EN	109	3
2023-02-15 05:18:26	2023-02-15 05:20:21	EN	109	1	1	2
2023-02-15 05:21:43	2023-02-15 06:00:22	EN	109	2
2023-02-15 09:23:49	2023-02-15 09:25:21	EN	121	1	1	9	klettern
2023-02-15 09:22:17	2023-02-15 09:25:56	EN	108	3
2023-02-15 10:09:48	2023-02-15 10:12:41	EN	112	3
2023-02-15 10:12:45	2023-02-15 10:15:50	EN	112	3
2023-02-15 10:49:15	2023-02-15 10:52:05	EN	102	3
2023-02-15 11:24:13	2023-02-15 11:25:27	EN	102	1	1	6
2023-02-15 14:50:23	2023-02-15 14:51:38	EN	121	2
2023-02-15 21:38:23	2023-02-15 21:40:12	EN	106	1	1	2,6,7
2023-02-16 00:41:20	2023-02-16 00:43:15	EN	106	2
2023-02-16 23:53:01	2023-02-16 23:55:01	EN	101	1	1	9	Tennistrainkng
2023-02-16 23:55:07	2023-02-16 23:59:44	EN	101	3
2023-02-17 01:12:01	2023-02-17 01:12:54	EN	101	2
2023-02-17 03:26:17	2023-02-17 03:27:24	EN	121	1	1	7,9	klettern
2023-02-17 04:12:37	2023-02-17 04:16:25	EN	110	3
2023-02-17 05:40:29	2023-02-17 05:41:46	EN	121	2
2023-02-17 10:03:52	2023-02-17 10:05:20	EN	121	1	1	9	klettern
2023-02-17 15:00:44	2023-02-17 15:02:12	EN	121	2
2023-02-18 05:12:47	2023-02-18 05:14:15	EN	123	1	3							1
2023-02-18 06:42:45	2023-02-18 06:44:28	EN	123	2
2023-02-19 04:05:28	2023-02-19 04:07:43	EN	107	1	3							1
2023-02-19 04:24:02	2023-02-19 04:25:29	EN	123	1	2			5		Bouldern
2023-02-19 07:45:28	2023-02-19 07:47:22	EN	123	2
2023-02-19 08:29:55	2023-02-19 08:31:16	EN	101	1	3							1
2023-02-19 09:02:59	2023-02-19 09:04:47	EN	121	1	1	9	klettern
2023-02-19 12:21:26	2023-02-19 12:22:45	EN	101	2
2023-02-19 13:25:27	2023-02-19 13:30:08	EN	108	3
2023-02-19 13:30:15	2023-02-19 13:36:33	EN	108	3
2023-02-19 14:30:25	2023-02-19 14:32:11	EN	121	2
2023-02-20 01:51:51	2023-02-20 01:57:26	EN	110	3
2023-02-13 02:52:58	2023-02-13 02:53:09	EN	122	3
2023-02-20 09:58:25	2023-02-20 09:59:57	EN	102	1	1	7
2023-02-20 10:25:46	2023-02-20 10:26:43	EN	105	1	1	9	Floorball
2023-02-20 11:18:34	2023-02-20 11:21:54	EN	102	2
2023-02-20 21:13:13	2023-02-20 21:15:12	EN	106	1	1	2,6,7
2023-02-20 23:43:17	2023-02-20 23:45:36	EN	106	2
2023-02-21 07:06:19	2023-02-21 07:07:31	EN	102	1	1	2
2023-02-21 07:56:58	2023-02-21 07:58:32	EN	102	2
2023-02-21 11:28:06	2023-02-21 11:30:10	EN	101	1	2			5		Beachvolleyball
2023-02-21 13:54:39	2023-02-21 13:55:59	EN	101	2
2023-02-21 23:48:17	2023-02-21 23:52:13	EN	109	3
2023-02-21 23:52:21	2023-02-21 23:55:50	EN	109	3
2023-02-22 00:19:26	2023-02-22 00:23:12	EN	123	3
2023-02-22 01:15:03	2023-02-22 01:16:05	EN	101	1	3							1
2023-02-22 01:30:09	2023-02-22 01:31:21	EN	101	2
2023-02-22 08:45:37	2023-02-22 08:47:09	EN	102	1	1	6
2023-02-22 09:17:48	2023-02-22 09:19:10	EN	102	2
2023-02-22 10:32:10	2023-02-22 10:33:46	EN	101	1	5											2
2023-02-22 11:08:00	2023-02-22 11:09:15	EN	103	1	2			6			Yoga
2023-02-22 11:34:17	2023-02-22 11:35:28	EN	103	2
2023-02-22 13:58:04	2023-02-22 14:03:28	EN	112	3
2023-02-22 21:42:57	2023-02-22 21:45:31	EN	106	1	1	2,6,7
2023-02-23 05:32:18	2023-02-23 05:33:26	EN	103	1	2			5		Spikeball/Roundnet
2023-02-23 10:33:08	2023-02-23 10:34:33	EN	103	2
2023-02-23 11:55:42	2023-02-23 11:57:13	EN	123	1	2			5		Yoga uns Mobility
2023-02-23 14:13:54	2023-02-23 14:15:31	EN	123	2
2023-02-24 00:55:57	2023-02-24 00:59:18	EN	108	3
2023-02-24 05:02:48	2023-02-24 05:07:05	EN	122	3
2023-02-24 05:11:10	2023-02-24 05:12:31	EN	103	1	1	6
2023-02-24 07:00:10	2023-02-24 07:01:05	EN	103	2
2023-02-24 20:56:19	2023-02-24 20:58:05	EN	106	1	1	7
2023-02-24 23:21:42	2023-02-24 23:23:18	EN	106	2
2023-02-25 00:17:59	2023-02-25 00:20:54	EN	109	3
2023-02-25 00:53:24	2023-02-25 00:55:46	EN	101	3
2023-02-25 00:55:49	2023-02-25 00:57:25	EN	101	1	3							1
2023-02-25 01:12:08	2023-02-25 01:13:29	EN	101	2
2023-02-25 01:34:24	2023-02-25 01:40:06	EN	110	3
2023-02-25 01:42:43	2023-02-25 01:48:01	EN	110	3
2023-02-25 02:25:42	2023-02-25 02:26:41	EN	103	1	1	6,7
2023-02-25 02:50:30	2023-02-25 02:51:55	EN	109	1	1	9	Ski fahren
2023-02-25 04:50:58	2023-02-25 04:52:25	EN	123	1	2			5		Bouldern
2023-02-25 07:23:00	2023-02-25 07:24:46	EN	123	2
2023-02-25 09:22:37	2023-02-25 09:24:39	EN	122	1	2			6			Dehnen
2023-02-25 09:41:58	2023-02-25 09:43:41	EN	109	2
2023-02-25 09:56:57	2023-02-25 10:00:01	EN	101	3
2023-02-25 10:00:10	2023-02-25 10:03:45	EN	101	3
2023-02-25 12:41:56	2023-02-25 12:42:58	EN	103	2
2023-02-25 13:24:59	2023-02-25 18:04:54	EN	122	2
2023-02-26 06:03:54	2023-02-26 06:14:42	EN	110	3
2023-02-26 07:01:48	2023-02-26 07:05:21	EN	112	3
2023-02-26 07:05:24	2023-02-26 07:10:40	EN	112	3
2023-02-26 11:38:43	2023-02-26 11:40:15	EN	123	1	1	6,7,8
2023-02-26 13:06:36	2023-02-26 13:07:59	EN	123	2
2023-02-26 15:49:29	2023-02-26 15:52:58	EN	102	3
2023-02-27 07:47:09	2023-02-27 08:13:57	EN	103	3
2023-02-27 10:11:20	2023-02-27 10:14:31	EN	102	3
2023-02-27 21:14:04	2023-02-27 21:16:17	EN	106	1	1	2,6,7
2023-02-28 00:57:54	2023-02-28 00:59:55	EN	106	2
2023-02-28 11:50:57	2023-02-28 11:53:06	EN	123	2
2023-02-28 12:37:01	2023-02-28 12:38:38	EN	122	2
2023-03-01 10:07:41	2023-03-01 10:10:54	EN	122	3
2023-03-01 10:10:56	2023-03-01 10:12:19	EN	122	2
2023-03-01 10:12:21	2023-03-01 10:15:06	EN	122	3
2023-03-01 10:15:08	2023-03-01 10:16:31	EN	122	1	4									4	Ausschrauben
2023-03-01 21:03:58	2023-03-01 21:05:50	EN	106	1	1	2,6,7
2023-03-02 00:53:08	2023-03-02 00:57:33	EN	121	3
2023-03-02 00:57:35	2023-03-02 01:00:22	EN	121	3
2023-03-02 01:00:24	2023-03-02 01:11:09	EN	121	3
2023-03-02 04:35:55	2023-03-02 04:39:01	EN	106	2
2023-03-02 12:30:00	2023-03-02 12:31:27	EN	123	1	2			5		Ballett
2023-03-02 14:31:25	2023-03-02 14:33:10	EN	123	2
2023-03-03 00:34:38	2023-03-03 00:36:43	EN	107	1	1	6
2023-03-03 11:36:18	2023-03-03 11:38:26	EN	123	1	2			5		Bouldern
2023-03-03 13:35:18	2023-03-03 13:37:05	EN	123	2
2023-03-04 03:09:47	2023-03-04 03:14:05	EN	107	3
2023-03-04 05:18:36	2023-03-04 05:21:06	EN	109	3
2023-03-04 05:21:08	2023-03-04 05:24:18	EN	109	3
2023-03-04 08:44:12	2023-03-04 08:45:23	EN	109	1	1	1
2023-03-04 09:28:22	2023-03-04 09:29:44	EN	109	2
2023-03-04 11:05:05	2023-03-04 11:07:49	EN	122	1	2			4	Bouldern, Krafttraining
2023-03-04 12:06:04	2023-03-04 12:07:37	EN	122	2
2023-03-05 01:56:46	2023-03-05 02:02:11	EN	110	3
2023-03-05 03:04:41	2023-03-05 03:09:33	EN	112	3
2023-03-05 03:09:37	2023-03-05 03:13:39	EN	112	3
2023-03-05 03:13:47	2023-03-05 03:17:59	EN	112	3
2023-03-05 09:22:07	2023-03-05 09:23:33	EN	123	1	2			5		Bouldern
2023-03-05 11:23:49	2023-03-05 11:25:25	EN	123	2
2023-03-05 13:13:34	2023-03-05 13:17:28	EN	106	3
2023-03-06 07:07:15	2023-03-06 07:10:42	EN	108	3
2023-03-06 07:10:46	2023-03-06 07:13:57	EN	108	3
2023-03-06 07:14:07	2023-03-06 07:17:06	EN	108	3
2023-03-06 11:01:13	2023-03-06 11:02:39	EN	123	1	2			5		Yoga
2023-03-06 12:11:35	2023-03-06 12:12:57	EN	123	2
2023-03-06 21:32:02	2023-03-06 21:33:51	EN	106	1	1	2,6,7
2023-03-06 23:43:44	2023-03-06 23:45:35	EN	106	2
2023-03-07 00:21:02	2023-03-07 00:26:40	EN	101	3
2023-03-07 00:26:45	2023-03-07 00:29:38	EN	101	3
2023-03-07 00:29:43	2023-03-07 00:33:00	EN	101	3
2023-03-07 07:36:55	2023-03-07 07:40:09	EN	110	3
2023-03-09 03:23:34	2023-03-09 03:26:47	EN	106	3
2023-03-09 11:03:50	2023-03-09 11:06:39	EN	109	3
2023-03-09 11:06:44	2023-03-09 11:09:40	EN	109	3
2023-03-09 11:09:43	2023-03-09 11:11:58	EN	109	3
2023-03-09 11:12:00	2023-03-09 11:14:40	EN	109	3
2023-03-09 11:14:44	2023-03-09 11:16:58	EN	109	3
2023-03-09 23:54:42	2023-03-09 23:56:04	EN	101	1	1	9	Tennistraining
2023-03-09 23:56:18	2023-03-09 23:59:45	EN	101	3
2023-03-10 03:59:39	2023-03-10 04:01:29	EN	108	1	1	8
2023-03-11 00:08:31	2023-03-11 00:09:52	EN	107	1	2			5		Skifahren
2023-03-11 02:06:13	2023-03-11 02:08:12	EN	108	2
2023-03-11 02:08:19	2023-03-11 02:11:54	EN	108	3
2023-03-11 02:12:20	2023-03-11 02:13:16	EN	101	2
2023-03-11 09:25:28	2023-03-11 09:26:52	EN	123	1	1	7,8
2023-03-11 10:26:55	2023-03-11 10:28:34	EN	107	2
2023-03-13 03:33:53	2023-03-13 03:38:57	EN	110	3
2023-03-13 22:11:38	2023-03-13 22:13:32	EN	106	1	1	2,6,7
2023-03-14 00:46:39	2023-03-14 00:48:24	EN	106	2
2023-03-15 22:41:16	2023-03-15 22:42:40	EN	106	1	1	2,6,7
2023-03-16 13:26:40	2023-03-16 13:27:56	EN	123	1	1	8
2023-03-14 13:20:00	2023-03-17 20:50:43	EN	107	1	1	6
2023-03-18 02:35:28	2023-03-18 02:40:58	EN	108	3
2023-03-18 02:41:05	2023-03-18 02:45:21	EN	108	3
2023-03-18 02:56:54	2023-03-18 03:00:56	EN	110	3
2023-03-18 03:00:59	2023-03-18 03:04:35	EN	110	3
2023-03-18 04:37:33	2023-03-18 04:39:22	EN	108	1	1	2
2023-03-18 15:15:09	2023-03-18 15:19:11	EN	110	3
2023-03-19 02:41:01	2023-03-19 02:45:00	EN	110	3
2023-03-19 04:18:11	2023-03-19 04:20:44	EN	110	1	1	6
2023-03-20 12:38:24	2023-03-20 12:41:23	EN	109	3
2023-03-20 12:41:27	2023-03-20 12:44:22	EN	109	3
2023-03-20 12:44:25	2023-03-20 12:46:58	EN	109	3
2023-03-20 12:47:01	2023-03-20 12:49:57	EN	109	3
2023-03-21 03:01:25	2023-03-21 03:02:47	EN	109	1	1	9	Klettern
2023-03-21 03:02:50	2023-03-21 05:22:09	EN	109	2
2023-03-22 12:05:05	2023-03-22 12:06:25	EN	107	1	1	2
2023-03-22 12:53:46	2023-03-22 12:58:39	EN	107	2
2023-03-23 09:55:02	2023-03-23 10:13:03	EN	109	1	1	2
2023-03-23 11:10:26	2023-03-23 11:11:39	EN	109	2
2023-03-23 12:19:36	2023-03-23 12:22:22	EN	123	3
2023-03-24 02:14:45	2023-03-24 02:16:29	EN	109	1	1	9	Klettern
2023-03-24 02:38:12	2023-03-24 02:43:12	EN	110	3
2023-03-24 05:03:40	2023-03-24 05:05:45	EN	109	2
2023-03-25 02:56:56	2023-03-25 03:00:59	EN	110	3
2023-03-25 04:46:39	2023-03-26 03:46:20	EN	110	3
2023-03-28 03:21:54	2023-03-28 03:25:49	EN	107	3
2023-03-30 04:41:31	2023-03-30 04:47:46	EN	112	3

## Sheet: LTPA Only_All Data
SurveyType	StudyID	PA__Descript	PA_Domain	PA_SocialContext	PA_Location	BMZI_ReduceStress	BMZI_PrimaryFitness	BMZI_Compete	BMZI_ReplenEnergy	BMZI_PrimaryHealth	BMZI_EnjoyMove	BMZI_BeSocial	BMZI_Relax	BMZI_RegWeight	BMZI_OrgThoughts	BMZI_ShapeBody	ARMS_PhysFresh	ARMS_MentalTired	ARMS_FocusWell	ARMS_PhysSpent	ARMS_HandleFeels	ARMS_CantFocus	ARMS_UnderControl	ARMS_FeelFIt	ARMS_ThinkClear	ARMS_PhysTired	Physical_Readiness	Physical_Fatigue	Cognitive_Readiness	Cognitive_Fatigue	ThreatChallenge_Readiness	PA_Duration_H	PA_Duration_Min	PA_TotalDuration_Min	PA_RPE	PA_FeelingScale
0=momentary 1=retrospective		Description based on domain, mode, social context, and environment reported	1= leisure-time exercise 2= leisure-time PA 3= transportation PA 4= occupational PA 5= domestic PA	0=alone 1=with other(s)	0=indoors 1=outside 2=Indoors & outside	1=strongly disagree 2. 3. 4. 5=strongly agree											0=does not apply at all 1. 2. 3. 4. 5. 6=fully applies										PhysFresh + FeelFit	PhysSpent + PhysTired	FocusWell + ThinkClear	MentalTired + CantFocus	HandleFeels + UnderControl	Hours		(H x 60) + min	0=rest 1=very, very easy 2=easy 3=moderate 4=somewhat hard 5=hard 6. 7=very hard 8. 9. 10=maximal	+5=very good +4. +3=good +2. +1=fairly good 0=neutral -1=fairly bad -2. -3=bad -4. -5=very bad
1	001	Exercise Run Alone Outside	1	0	1	3	5	1	1	4	4	1	3	2	4	2	3	5	2	4	4	4	3	3	2	6	6	10	4	9	7	1	5	65	7	-2
1	001	Exercise Run Alone Outside	1	0	1	4	5	1	2	4	3	1	2	3	2	1	4	1	3	3	4	3	2	1	1	5	5	8	4	4	6	0	50	50	4	3
0	001	Exercise Run Alone Outside	1	0	1	3	4	1	1	4	4	1	2	2	3	2	3	1	4	4	3	1	3	4	2	2	7	6	6	2	6	1	57	117	5	3
1	001	Exercise Run Alone Outside	1	0	1	4	4	1	3	4	4	1	4	2	5	3	5	2	1	2	4	1	4	4	5	2	9	4	6	3	8	1	0	60	6	4
1	001	Exercise Run Alone Outside	1	0	1	5	4	1	3	4	4	1	5	2	5	3	4	6	4	3	1	5	1	4	2	4	8	7	6	11	2	0	35	35	4	3
1	001	Exercise Run Alone at Gym	1	0	0	2	4	1	1	4	4	1	2	2	3	1	3	1	4	3	5	3	4	5	3	2	8	5	7	4	9	1	0	60	3	4
1	001	Exercise Run Alone Outside	1	0	1	1	4	1	1	4	3	1	2	2	4	1	0	4	0	5	4	3	4	1	2	6	1	11	2	7	8	0	45	45	3	-3
0	001	Exercise Run Alone Outside	1	0	1	1	4	1	1	4	1	1	1	3	1	3	0	6	2	6	2	6	2	0	2	6	0	12	4	12	4	1	59	119	3	1
0	002	Exercise Lift-BW-Yoga-Cardio Alone at Gym	1	0	0	5	2	1	1	1	1	1	4	1	5	1	3	4	2	3	0	3	2	3	2	2	6	5	4	7	2	2	0	120	3	5
0	002	Exercise Yoga Alone at Home	1	0	0	3	1	1	1	1	4	1	4	1	1	1	4	3	5	2	4	3	2	5	4	4	9	6	9	6	6	1	0	60	1	3
1	002	Exercise Lift-BW Alone at Gym	1	0	0	4	5	3	4	3	2	1	1	1	3	4	4	4	4	2	4	3	5	5	6	4	9	6	10	7	9	2	15	135	8	5
0	002	Exercise Lift-PowerLift Alone at Gym	1	0	0	4	4	4	3	1	1	4	1	1	4	1	5	4	5	1	5	2	5	6	6	4	11	5	11	6	10	2	0	120	4	5
0	002	Exercise Lift-BW Alone at Gym	1	0	0	1	4	1	4	2	2	4	3	2	4	5	5	1	5	1	6	0	6	6	6	1	11	2	11	1	12	1	30	90	3	3
0	002	Exercise Lift-BW-Yoga Alone at Gym	1	0	0	3	4	2	5	3	3	2	3	2	4	3	3	4	2	4	6	0	4	4	4	5	7	9	6	4	10	1	30	90	3	4
0	002	Exercise Lift-BW-Yoga Alone at Gym	1	0	0	3	1	1	4	3	2	1	2	1	1	1	1	5	1	4	3	4	4	2	4	5	3	9	5	9	7	0	45	45	3	3
0	002	Exercise Yoga Alone at Home	1	0	0	3	2	1	3	4	3	1	3	1	1	1	1	6	0	6	1	5	0	1	2	6	2	12	2	11	1	0	30	30	1	1
0	002	Exercise Lift Alone at Gym	1	0	0	1	1	1	1	1	2	1	1	1	2	2	4	4	5	2	5	1	4	5	6	3	9	5	11	5	9	1	0	60	4	1
0	002	Exercise Lift Alone at Gym	1	0	0	4	4	1	3	2	1	5	2	1	1	3	4	3	4	2	6	1	6	4	6	2	8	4	10	4	12	3	0	180	4	5
1	002	Exercise BW Alone at Gym	1	0	0	1	4	1	3	1	4	3	2	1	4	3	6	1	6	1	6	0	6	4	6	1	10	2	12	1	12	1	15	75	4	4
0	002	Exercise Lift Alone at Gym	1	0	0	2	4	1	3	3	2	1	2	3	3	4	6	5	6	1	3	1	6	4	6	1	10	2	12	6	9	0	30	30	5	5
0	002	Exercise Lift Alone at Gym	1	0	0	1	4	1	2	3	1	1	1	2	1	4	4	6	4	2	4	2	5	4	4	2	8	4	8	8	9	1	30	90	6	4
0	002	Exercise Lift-BW-Yoga Alone at Gym	1	0	0	5	4	1	1	4	1	1	4	1	5	1	4	4	5	4	2	3	4	3	4	4	7	8	9	7	6	1	30	90	8	1
1	003	Exercise Lift Alone at Gym	1	0	0	5	5	2	3	5	4	1	2	5	4	5	5	5	3	2	3	0	6	6	2	2	11	4	5	5	9	1	0	60	10	3
1	003	Exercise Walk-Lift-BW Alone at Gym	1	0	0	5	5	2	5	5	5	1	2	5	5	5	3	6	4	2	2	2	5	6	4	3	9	5	8	8	7	1	30	90	10	5
1	003	Exercise Cheerleading Group at Gym	1	1	0	5	5	3	5	5	5	4	3	5	5	5	5	6	4	2	3	2	4	2	3	1	7	3	7	8	7	2	0	120	4	3
1	003	Exercise Run-Lift-BW Alone at Gym	1	0	0	5	5	3	4	5	5	1	2	5	5	5	3	3	4	3	3	2	4	4	4	2	7	5	8	5	7	1	30	90	10	5
0	004	Exercise Lift Alone at Gym	1	0	0	2	5	1	3	5	3	2	2	4	2	4	3	6	4	5	3	3	3	3	4	6	6	11	8	9	6	0	40	40	7	4
1	004	LTPA Walk Partner Outside	2	1	1	3	1	1	2	2	4	4	4	1	3	1	1	5	2	6	3	4	2	2	2	6	3	12	4	9	5	0	35	35	2	4
0	005	Exercise Walk Alone Outside	1	0	1	4	4	1	3	3	5	1	4	1	5	2	4	4	1	1	3	3	3	3	2	3	7	4	3	7	6	11	0	660	7	3
0	005	Exercise Walk Alone Outside	1	0	1	5	4	1	3	4	5	1	4	3	4	3	2	5	3	3	4	2	4	2	2	3	4	6	5	7	8	1	0	60	2	1
0	005	Exercise Walk Alone Outside	1	0	1	4	4	1	4	4	5	1	4	3	4	3	4	4	3	3	4	2	4	4	4	3	8	6	7	6	8	1	10	70	3	3
0	005	Exercise Walk Partner Outside	1	1	1	5	4	1	5	5	5	3	4	3	4	3	5	2	4	2	5	4	5	4	5	2	9	4	9	6	10	1	5	65	3	5
0	005	Exercise Walk Alone Outside	1	0	1	5	4	1	4	5	5	1	5	3	4	3	5	4	5	2	4	1	2	4	4	2	9	4	9	5	6	0	50	50	3	4
0	005	Exercise Walk Alone Outside	1	0	1	5	5	1	4	4	5	1	5	3	4	3	4	4	3	3	4	2	4	4	2	2	8	5	5	6	8	0	48	48	3	4
0	005	Exercise Walk Alone Outside	1	0	1	5	3	1	2	3	5	1	4	3	4	3	3	5	3	3	3	3	3	2	3	3	5	6	6	8	6	0	50	50	3	3
0	005	Exercise Walk Alone Outside	1	0	1	5	5	1	4	4	4	1	5	4	5	3	5	4	4	2	4	4	4	5	4	3	10	5	8	8	8	0	56	56	3	5
0	005	Exercise Walk Alone Outside	1	0	1	5	4	1	2	3	4	1	4	4	4	4	4	6	2	3	3	5	2	3	2	2	7	5	4	11	5	0	58	58	3	4
0	005	Exercise Walk Alone Outside	1	0	1	5	4	1	4	4	5	1	4	4	4	4	5	4	3	1	3	4	5	5	4	2	10	3	7	8	8	0	42	42	3	4
1	005	Exercise Walk Partner Outside	1	1	1	5	5	1	4	3	5	4	4	3	4	4	6	1	4	1	5	1	4	4	5	2	10	3	9	2	9	1	16	76	4	4
0	005	Exercise Walk Partner Outside	1	1	1	5	5	1	3	4	5	4	4	4	3	4	4	4	4	3	4	2	5	4	5	3	8	6	9	6	9	0	55	55	3	4
0	005	Exercise Lift Alone at Gym	1	0	0	5	4	1	2	3	3	1	5	5	5	5	4	5	2	2	3	4	2	2	2	3	6	5	4	9	5	0	37	37	2	3
0	005	Exercise Walk Group Outside	1	1	1	4	5	2	4	4	4	4	5	4	4	4	4	2	5	2	4	2	4	4	4	2	8	4	9	4	8	0	37	37	3	5
0	005	Exercise Walk Partner Outside	1	1	1	4	5	1	4	4	5	4	5	4	4	4	5	2	4	2	4	2	4	4	5	1	9	3	9	4	8	1	14	74	3	4
0	005	Exercise Lift Alone at Gym	1	0	0	5	5	1	4	4	4	1	4	4	4	4	4	4	5	2	4	2	4	4	4	2	8	4	9	6	8	0	43	43	3	5
0	005	Exercise Walk Alone Outside	1	0	1	5	4	1	4	5	4	1	4	4	5	4	4	2	3	3	3	2	4	4	4	2	8	5	7	4	7	0	21	21	2	5
0	005	Exercise Walk Partner Outside	1	1	1	5	5	1	5	5	5	4	5	4	4	4	5	1	4	2	4	1	5	4	5	2	9	4	9	2	9	0	43	43	3	4
0	005	Exercise Walk Alone Outside	1	0	1	4	4	1	3	4	5	1	4	4	4	4	2	4	2	4	4	4	4	4	3	4	6	8	5	8	8	0	30	30	3	4
0	005	Exercise Walk Alone Outside	1	0	1	5	5	1	4	4	5	1	4	4	4	4	4	2	4	2	4	2	5	5	5	2	9	4	9	4	9	0	20	20	3	4
0	005	Exercise Walk Alone Outside	1	0	1	5	5	1	4	4	4	1	4	4	4	5	4	1	4	2	4	2	5	4	4	2	8	4	8	3	9	0	45	45	3	4
0	005	Exercise Walk Alone Outside	1	0	1	5	5	1	4	4	4	1	5	4	5	5	5	5	2	2	2	5	3	4	2	2	9	4	4	10	5	0	42	42	3	-3
0	005	Exercise Walk Partner Outside	1	1	1	5	3	1	1	2	4	4	5	2	5	1	1	5	2	4	2	4	1	2	2	2	3	6	4	9	3	0	49	49	3	3
0	005	Exercise Walk Alone Outside	1	0	1	4	4	1	2	3	4	1	3	3	4	3	2	4	3	4	2	4	3	2	2	4	4	8	5	8	5	0	45	45	2	3
0	005	Exercise Walk Partner Outside	1	1	1	4	4	1	3	4	4	4	4	3	3	3	4	3	4	2	4	2	4	3	4	2	7	4	8	5	8	1	0	60	3	5
0	005	Exercise Walk Alone Outside	1	0	1	4	4	1	5	4	5	1	4	4	4	3	4	4	3	3	2	4	3	2	2	3	6	6	5	8	5	0	33	33	3	5
0	005	Exercise Walk Partner Outside	1	1	1	4	5	1	2	3	4	5	4	4	3	3	4	4	4	3	3	3	4	2	3	2	6	5	7	7	7	1	7	67	3	5
0	005	Exercise Walk Alone Outside	1	0	1	5	4	1	3	4	4	1	4	3	5	2	4	4	3	2	2	4	2	2	2	2	6	4	5	8	4	0	43	43	3	4
0	005	Exercise Walk Partner Outside	1	1	1	4	5	1	3	4	5	4	4	4	4	3	5	2	4	2	3	2	4	4	2	2	9	4	6	4	7	0	49	49	2	3
0	005	Exercise Walk Alone Outside	1	0	1	5	5	1	4	4	5	1	4	2	4	3	5	4	2	2	3	4	4	4	3	2	9	4	5	8	7	0	43	43	3	5
0	005	Exercise Walk Alone Outside	1	0	1	5	4	1	4	4	5	1	4	4	4	4	5	2	4	1	4	1	4	4	4	1	9	2	8	3	8	0	15	15	2	5
0	005	Exercise Walk Alone Outside	1	0	1	4	4	1	4	5	5	1	4	4	4	3	5	5	3	1	3	4	4	3	2	2	8	3	5	9	7	0	45	45	3	4
0	005	Exercise Walk Alone Outside	1	0	1	4	4	1	3	4	4	1	4	4	3	2	4	4	3	3	3	4	3	3	3	4	7	7	6	8	6	0	49	49	3	3
0	005	Exercise Walk Group Outside	1	1	1	4	5	2	4	5	5	5	4	4	3	2	4	3	3	2	3	3	4	4	4	2	8	4	7	6	7	0	56	56	4	4
0	006	Exercise Walk-Lift Alone at Gym	1	0	0	2	4	1	4	4	3	1	4	3	4	3	3	1	3	3	5	2	4	3	4	2	6	5	7	3	9	1	10	70	5	3
0	006	Exercise Lift Alone at Gym	1	0	0	3	4	1	4	4	4	1	5	3	4	3	4	5	4	3	3	3	4	3	4	3	7	6	8	8	7	1	5	65	7	3
0	006	Exercise Bike Alone at Gym	1	0	0	3	4	1	3	4	3	1	5	3	4	3	4	5	3	2	3	3	1	3	4	3	7	5	7	8	4	0	45	45	4	2
0	006	Exercise Lift-Row Alone at Gym	1	0	0	2	4	1	3	4	4	1	3	3	3	3	4	2	4	2	4	2	3	3	3	3	7	5	7	4	7	1	0	60	3	2
1	006	Exercise Walk-Lift Partner at Gym	1	1	0	3	5	1	1	5	3	1	3	3	4	3	2	5	3	3	2	4	2	3	3	4	5	7	6	9	4	1	45	105	4	2
0	006	Exercise Lift Partner at Gym	1	1	0	2	3	1	3	4	2	4	1	3	3	3	2	4	3	5	3	3	3	4	2	4	6	9	5	7	6	1	0	60	5	1
1	006	Exercise Walk-Lift Partner at Gym	1	1	0	3	4	1	3	3	3	4	4	3	3	3	3	5	2	4	3	4	2	2	4	5	5	9	6	9	5	1	0	60	3	1
0	006	Exercise Walk-Lift Alone at Gym	1	0	0	1	5	1	2	5	4	1	2	3	2	3	4	2	3	2	3	3	4	2	4	3	6	5	7	5	7	1	0	60	3	1
0	006	Exercise Lift Partner at Gym	1	1	0	2	5	1	2	3	5	4	2	3	3	3	4	2	2	2	4	2	3	2	4	2	6	4	6	4	7	1	0	60	4	2
0	006	Exercise Lift Alone at Gym	1	0	0	1	4	1	4	3	4	3	4	3	3	3	3	3	4	4	4	2	3	2	4	2	5	6	8	5	7	1	0	60	5	2
1	006	Exercise BW Partner at Gym	1	1	0	3	3	2	3	4	4	4	2	3	3	3	4	2	4	2	4	4	3	1	3	3	5	5	7	6	7	1	0	60	6	2
0	006	Eercise Lift Alone at Gym	1	0	0	2	3	1	2	3	3	1	3	4	2	2	3	4	3	5	2	2	3	1	3	4	4	9	6	6	5	1	15	75	3	-3
0	006	Exercise BW Partner at Gym	1	1	0	3	4	1	3	4	3	4	2	4	2	3	3	4	4	3	4	3	1	1	2	3	4	6	6	7	5	1	30	90	3	2
0	006	Exercise Bike Alone at Gym	1	0	0	3	4	1	4	4	3	2	3	3	3	4	2	2	3	4	4	3	4	2	4	4	4	8	7	5	8	0	45	45	7	2
0	006	Exercise Lift-Bike Alone at Gym	1	0	0	3	4	1	3	4	4	3	1	3	3	4	5	5	2	2	4	5	4	1	2	2	6	4	4	10	8	1	20	80	6	2
0	006	Exercise Walk Partner at Gym and Outside	1	1	2	3	4	2	3	3	4	4	3	3	2	3	3	3	4	3	2	2	2	2	2	3	5	6	6	5	4	0	45	45	4	2
0	006	Exercise Walk Alone at Gym	1	0	0	2	4	1	1	4	4	1	2	4	2	3	2	2	3	4	3	2	3	1	3	3	3	7	6	4	6	0	40	40	5	1
0	006	Exercise BW Alone at Home	1	0	0	3	4	1	3	4	5	1	3	3	4	2	4	2	4	2	3	2	4	2	4	2	6	4	8	4	7	0	30	30	3	2
0	006	Exercise Bike Alone at Gym	1	0	0	2	4	1	2	4	3	2	2	3	2	2	5	2	4	2	3	2	2	1	4	2	6	4	8	4	5	0	45	45	5	2
0	006	Exercise Walk Alone Outside	1	0	1	3	4	2	4	4	5	3	3	3	4	3	2	4	4	2	4	2	3	1	2	4	3	6	6	6	7	0	45	45	2	-3
0	006	Exercise Walk Alone Outside	1	0	1	2	5	2	3	4	4	2	2	3	2	3	2	4	2	4	2	3	1	1	3	4	3	8	5	7	3	1	0	60	5	-2
0	006	Exercise Ergometer Alone at Gym	1	0	0	2	4	1	2	4	4	2	3	3	2	3	4	2	3	2	3	2	3	1	3	2	5	4	6	4	6	0	30	30	7	-1
0	006	Exercise Lift Alone at Gym	1	0	0	2	4	1	3	4	4	2	2	4	3	3	3	2	3	2	2	2	1	1	3	2	4	4	6	4	3	0	45	45	4	1
0	006	Exercise Walk Alone Outside	1	0	1	2	4	2	3	4	3	2	2	3	2	3	2	5	2	4	2	3	2	1	3	4	3	8	5	8	4	1	0	60	3	1
0	006	Exercise Lift Alone at Gym	1	0	0	2	4	1	4	4	3	2	2	3	2	2	3	2	4	4	2	2	2	1	3	4	4	8	7	4	4	1	0	60	6	1
0	007	Exercise Lift Alone at Gym	1	0	0	3	5	1	2	3	4	1	4	2	2	5	4	3	3	0	5	2	6	3	4	1	7	1	7	5	11	1	14	74	3	3
0	007	Exercise Lift Alone at Gym	1	0	0	4	4	3	3	3	3	1	3	2	3	5	5	2	4	0	5	0	4	3	5	0	8	0	9	2	9	1	30	90	4	1
1	007	Exercise Run Group Outside	1	1	1	4	2	5	4	2	3	5	4	1	2	1	4	3	6	0	6	0	5	6	6	0	10	0	12	3	11	0	30	30	5	-3
1	007	Exercise Lift Alone at Gym	1	0	0	3	5	2	1	2	4	1	4	1	1	5	4	3	3	2	4	4	4	4	4	2	8	4	7	7	8	1	30	90	3	3
1	007	Exercise Lift Alone at Gym	1	0	0	4	4	1	1	2	4	1	4	1	1	5	4	3	5	2	5	0	4	6	5	0	10	2	10	3	9	1	30	90	4	3
1	007	Exercise Lift Alone at Gym	1	0	0	3	4	1	2	2	2	1	2	1	2	5	5	2	3	0	5	0	3	4	5	0	9	0	8	2	8	0	50	50	3	1
1	007	Exercise Lift Alone at Gym	1	0	0	5	1	1	3	1	1	1	4	1	1	4	6	2	0	0	0	0	0	6	0	0	12	0	0	2	0	1	20	80	3	-4
1	007	Exercise Lift Alone at Gym	1	0	0	2	4	3	1	3	3	1	2	1	1	5	5	0	5	0	6	4	4	5	1	0	10	0	6	4	10	0	45	45	5	3
1	007	Exercise Sprints Alone at Gym	1	0	0	2	5	2	2	3	3	1	2	1	1	5	2	3	6	2	6	0	3	4	6	4	6	6	12	3	9	0	18	18	4	-3
1	007	Exercise Sprints Alone at Gym	1	0	0	4	3	2	4	3	3	1	3	1	3	5	5	3	6	1	6	3	3	4	6	1	9	2	12	6	9	0	15	15	3	1
1	007	Exercise Lift-Sprints Alone at Gym	1	0	0	3	3	3	3	3	4	1	3	1	2	5	3	4	3	0	6	3	4	5	5	0	8	0	8	7	10	0	50	50	3	1
0	007	Exercise Lift Alone at Gym	1	0	0	4	3	1	2	3	2	1	5	1	3	5	3	6	2	1	6	0	6	5	3	1	8	2	5	6	12	0	50	50	4	2
1	007	Exercise Sprints Alone at Gym	1	0	0	3	3	3	3	3	3	1	2	1	2	5	4	1	6	1	6	1	6	5	6	1	9	2	12	2	12	0	20	20	3	3
1	007	Exercise Lift Alone at Gym	1	0	0	2	3	4	1	3	3	1	3	2	2	5	4	4	5	3	6	0	6	4	6	2	8	5	11	4	12	1	0	60	3	3
0	007	Exercise Lift Alone at Gym	1	0	0	3	3	3	1	2	1	1	2	2	2	5	4	3	5	2	6	5	6	3	2	2	7	4	7	8	12	1	0	60	3	4
0	007	Exercise Lift Alone at Gym	1	0	0	3	3	5	2	3	3	1	2	3	2	5	6	0	5	0	6	3	6	6	6	0	12	0	11	3	12	0	50	50	4	3
1	008	Exercise Bike Partner Outside	1	1	1	1	5	1	3	3	4	4	1	2	1	1	6	0	6	0	6	0	6	5	6	0	11	0	12	0	12	4	0	240	5	1
1	008	Exercise Bike Partner Outside	1	1	1	3	5	2	3	3	4	4	3	2	1	2	5	0	6	5	6	0	6	5	6	2	10	7	12	0	12	3	12	192	5	1
1	008	Exercise Bike Group Outside	1	1	1	1	5	2	2	3	3	4	2	2	1	2	6	0	6	0	6	0	6	5	6	1	11	1	12	0	12	3	15	195	4	3
1	008	LTPA Walk Partner Outside	2	1	1	1	1	1	3	1	4	5	4	1	1	1	6	0	6	0	6	0	6	6	6	0	12	0	12	0	12	0	30	30	1	5
1	008	Exericse Bike Alone Outside	1	0	1	2	5	1	2	2	4	1	2	2	1	2	6	0	6	0	6	0	6	4	6	0	10	0	12	0	12	1	25	85	5	3
1	008	Exercise Bike Partner Outside	1	1	1	1	5	1	2	4	4	5	1	2	1	3	6	0	6	0	6	0	6	6	6	0	12	0	12	0	12	2	30	150	4	4
0	008	Exercise Bike Group Outside	1	1	1	1	5	2	1	4	4	5	1	2	1	3	3	0	6	1	6	0	6	6	6	3	9	4	12	0	12	4	56	296	7	-1
1	008	Exercise BW Therapy at Therapist Office	1	1	0	1	5	1	1	5	1	1	1	1	1	1	6	0	6	0	6	0	6	6	6	0	12	0	12	0	12	0	45	45	3	3
1	008	Exercise Bike Alone Outside	1	0	1	1	4	1	1	1	5	1	1	1	1	1	6	0	6	0	6	0	6	6	6	0	12	0	12	0	12	1	0	60	3	3
1	008	Exercise Bike Group Outside	1	1	1	1	5	3	1	1	3	5	1	2	1	1	4	0	6	2	6	0	6	4	6	2	8	4	12	0	12	1	56	116	5	-1
1	008	Exercise Bike Alone Outside	1	0	1	1	5	1	1	1	5	1	3	2	1	2	6	0	6	0	6	0	6	6	6	0	12	0	12	0	12	4	8	248	4	3
1	008	Exercise Bike Group Outside	1	1	1	1	5	1	1	1	4	5	1	2	1	1	6	0	6	0	6	0	6	6	6	0	12	0	12	0	12	3	22	202	4	1
1	008	Exercise Bike Group Outside	1	1	1	1	5	3	1	1	3	5	1	1	1	1	6	0	6	0	6	0	6	6	6	0	12	0	12	0	12	1	50	110	4	1
1	008	Exercise Bike Alone Outside	1		1	1	5	1	1	1	3	1	1	1	1	1	6	0	6	0	6	0	6	6	6	0	12	0	12	0	12	2	0	120	4	3
1	008	Exercise Bike Alone Outside	1	0	1	1	5	1	1	1	3	1	1	1	1	1	6	0	6	0	6	0	6	5	6	0	11	0	12	0	12	3	20	200	3	3
1	008	Exercise Bike Alone Outside	1	0	1	1	5	1	1	1	2	1	1	1	1	1	4	3	6	1	6	0	6	5	6	2	9	3	12	3	12	1	21	81	3	-1
0	008	Exercise Bike Alone Outside	1	0	1	1	5	1	1	1	3	1	1	1	1	1	6	0	6	0	6	0	6	5	6	0	11	0	12	0	12	2	0	120	5	3
1	008	Exercise Run Group Outside	1	1	1	1	5	1	1	1	1	4	1	1	1	1	6	0	6	0	6	0	6	6	6	0	12	0	12	0	12	0	22	22	7	1
1	008	Exercise Bike Group Outside	1	1	1	1	5	4	1	1	4	5	1	1	1	1	5	0	6	5	6	0	6	5	6	1	10	6	12	0	12	5	15	315	7	3
0	008	Exercise Bike Alone Outside	1	0	1	1	5	1	1	1	3	1	1	1	1	1	4	0	6	0	6	0	6	4	6	2	8	2	12	0	12	2	0	120	3	1
1	008	Exercise Lift Partner at Gym	1	1	0	1	5	1	1	1	1	3	1	1	1	1	6	0	6	0	6	0	6	6	6	0	12	0	12	0	12	1	0	60	7	3
1	008	Exercise BW Partner at Gym	1	1	0	1	5	1	1	1	3	5	1	1	1	1	6	0	6	0	6	0	6	6	6	0	12	0	12	0	12	2	0	120	3	3
1	008	Exercise Bike Partner Outside	1	1	1	1	5	1	1	1	3	4	1	1	1	1	6	1	6	0	6	0	6	6	6	0	12	0	12	1	12	4	10	250	5	3
1	008	Exercise Lift Partner at Gym	1	1	0	1	5	1	5	1	1	4	1	1	1	1	6	0	6	0	6	0	6	6	6	0	12	0	12	0	12	0	59	59	4	3
0	008	Exercise Lift Alone at Home	1	0	0	1	5	1	1	1	1	1	1	1	1	1	6	0	6	0	6	0	6	6	6	0	12	0	12	0	12	0	59	59	4	4
1	008	Exercise Bike Alone at Home	1	0	0	1	5	1	1	1	1	1	1	2	1	1	6	0	6	0	6	0	6	6	6	0	12	0	12	0	12	1	30	90	4	3
1	008	Exercise Bike Alone at Home	1	0	0	1	5	1	1	1	1	1	1	1	1	1	6	0	6	0	6	0	6	6	6	0	12	0	12	0	12	0	50	50	3	3
1	008	Exercise Lift Alone at Home	1	0	0	1	5	1	1	1	1	1	1	1	1	2	6	0	6	0	6	0	6	6	6	0	12	0	12	0	12	0	30	30	5	3
1	008	Exercise Lift Partner at Gym	1	1	0	1	5	1	1	1	1	4	1	1	1	1	6	2	6	0	6	0	6	6	6	0	12	0	12	2	12	1	5	65	4	3
1	009	Exercise Bike-Lift Alone at Gym	1	0	0	3	5	1	3	5	5	3	3	2	4	5	4	3	4	2	4	2	4	6	4	4	10	6	8	5	8	2	0	120	9	3
1	009	Exercise Lift Alone at Gym	1	0	0	3	5	2	3	5	5	3	3	1	4	5	6	2	6	5	6	0	6	6	6	0	12	5	12	2	12	2	0	120	9	5
1	009	Exercise Lift Partner-ish at Gym	1	1	0	4	5	1	5	5	5	4	5	1	5	5	5	3	4	3	5	1	5	6	5	4	11	7	9	4	10	2	0	120	6	3
1	009	Exercise Bike Group Outside	1	1	1	1	5	3	1	3	4	5	1	2	1	2	6	0	6	0	6	0	6	6	6	0	12	0	12	0	12	6	20	380	9	0
1	009	Exercise Bike-Lift Partner at Gym	1	1	0	5	5	1	5	5	5	4	5	1	5	5	2	2	5	6	6	0	2	6	6	6	8	12	11	2	8	1	0	60	7	-3
1	009	Exercise Run Alone Outside	1	0	1	3	5	5	5	5	5	1	5	1	5	5	6	2	6	3	6	0	6	6	6	2	12	5	12	2	12	0	6	6	3	4
1	009	Exercise Lift Alone at Gym	1	0	0	3	5	1	5	5	5	3	5	1	5	5	6	3	6	4	6	0	6	6	6	2	12	6	12	3	12	2	0	120	7	3
1	009	Exercise Lift Alone at Gym	1	0	0	3	5	1	5	5	5	3	3	1	5	5	4	4	5	5	6	3	5	6	6	2	10	7	11	7	11	2	0	120	5	3
0	009	Exercise Ergometer-Lift Alone at Gym	1	0	0	5	5	4	5	5	5	4	5	1	5	5	6	3	6	3	6	0	6	6	6	3	12	6	12	3	12	1	0	60	9	5
0	009	Exercise Lift Alone at Gym	1	0	0	5	5	5	5	5	5	4	5	1	5	5	6	2	4	3	6	1	6	6	5	3	12	6	9	3	12	1	0	60	10	4
1	009	Exercise Run Alone Outside	1	0	1	5	5	5	5	5	5	5	5	1	5	5	4	0	6	0	6	0	6	6	6	1	10	1	12	0	12	0	30	30	3	5
1	009	Exercise Lift Alone at Gym	1	0	0	5	5	5	5	5	5	3	5	1	5	5	1	6	3	6	6	5	4	3	4	6	4	12	7	11	10	1	0	60	3	0
1	009	Exercise Lift Partner at Gym	1	1	0	5	5	3	5	5	5	5	5	1	5	5	6	0	6	0	6	0	6	6	6	0	12	0	12	0	12	2	30	150	5	5
1	009	Exercise Lift Alone at Gym	1	0	0	5	5	4	5	5	5	3	5	1	5	5	3	4	5	6	6	2	6	6	6	4	9	10	11	6	12	2	0	120	7	3
0	009	Exercise Lift Alone at Gym	1	0	0	5	5	1	5	5	5	3	5	1	5	5	6	0	6	0	6	0	6	6	6	0	12	0	12	0	12	1	30	90	4	0
0	010	Exercise Run Alone Outside	1	0	1	4	4	1	4	5	1	1	5	4	4	5	3	4	3	4	5	2	4	4	4	4	7	8	7	6	9	0	52	52	2	4
1	010	Exercise Walk-Run Partner Outside	1	1	1	4	3	1	4	3	1	4	4	3	4	3	4	3	4	0	4	2	4	4	5	2	8	2	9	5	8	2	0	120	1	4
0	010	Exercise Run Alone Outside	1	0	1	3	4	1	3	4	1	1	3	4	3	4	3	4	4	3	4	2	4	4	4	3	7	6	8	6	8	0	49	49	4	3
0	010	Exercise Run Alone Outside	1	0	1	4	5	2	4	4	2	1	4	4	4	4	4	1	4	2	5	1	4	4	5	2	8	4	9	2	9	1	30	90	5	4
1	010	Exercise Run Alone Outside	1	0	1	3	4	2	3	4	1	1	3	4	4	4	4	2	4	3	4	0	4	4	4	3	8	6	8	2	8	0	40	40	2	3
0	010	Exercise Run Alone Outside	1	0	1	3	4	2	3	4	1	1	3	4	4	4	3	3	3	2	4	2	4	3	4	2	6	4	7	5	8	0	57	57	2	3
1	010	Exercise Run Alone Outside	1	0	1	3	5	2	3	4	2	2	3	4	3	5	4	2	5	2	4	1	5	5	5	2	9	4	10	3	9	1	19	79	4	4
0	010	Exercise Run Alone Outside	1	0	1	3	4	2	3	4	2	1	4	4	3	4	4	1	5	1	4	1	6	5	4	1	9	2	9	2	10	0	37	37	5	3
0	010	Exercise Run Alone Outside	1	0	1	3	4	2	3	5	1	1	3	4	3	4	3	3	3	2	4	2	5	4	3	4	7	6	6	5	9	1	0	60	2	3
1	010	Exercise Run Alone Outside	1	0	1	3	4	3	3	4	1	2	3	4	3	5	2	3	4	3	3	3	4	3	4	3	5	6	8	6	7	1	0	60	3	3
0	010	Exercise Run Alone Outside	1	0	1	3	4	2	3	4	2	1	4	5	4	4	3	2	3	2	3	3	3	4	3	2	7	4	6	5	6	1	22	82	3	3
0	010	Exercise Run Alone Outside	1	0	1	3	4	2	3	4	1	1	4	5	3	4	3	1	4	1	4	1	4	4	5	2	7	3	9	2	8	0	57	57	2	4
0	010	Exercise Run Alone Outside	1	0	1	2	3	2	3	4	1	3	3	4	3	4	2	1	3	2	3	2	4	3	4	2	5	4	7	3	7	0	44	44	1	3
1	010	Exercise Run Alone Outside	1	0	1	3	4	2	4	4	1	1	4	4	3	4	0	5	2	6	3	3	3	2	3	6	2	12	5	8	6	0	45	45	7	3
1	010	Exercise Run Alone Outside	1	0	1	3	3	3	3	4	2	2	3	4	4	4	4	1	4	1	4	2	5	5	5	0	9	1	9	3	9	1	0	60	2	4
0	010	Exercise Run Alone Outside	1	0	1	3	4	1	4	4	2	1	4	4	3	3	5	1	4	2	4	1	5	4	5	0	9	2	9	2	9	0	35	35	5	3
0	010	Exercise Run Alone Outside	1	0	1	3	4	1	3	3	1	1	3	4	3	4	3	3	3	3	3	3	3	3	3	3	6	6	6	6	6	0	45	45	2	1
0	010	Exercise Run Alone Outside	1	0	1	3	4	2	3	4	2	2	4	4	3	4	4	2	4	1	4	1	4	4	4	2	8	3	8	3	8	0	54	54	2	3
0	010	Exercise Run Alone Outside	1	0	1	3	4	2	4	4	2	1	3	4	3	4	5	1	5	1	5	0	4	4	4	1	9	2	9	1	9	0	41	41	1	4
0	010	Exercise Run Alone Outside	1	0	1	3	4	2	2	4	2	1	4	4	3	4	5	2	4	1	5	1	4	5	4	1	10	2	8	3	9	1	25	85	5	2
1	010	Exercise Run Alone Outside	1	0	1	3	4	2	3	4	1	1	3	3	4	4	3	4	3	4	5	3	5	4	4	4	7	8	7	7	10	1	35	95	4	3
0	010	Exercise Run Alone Outside	1	0	1	3	4	2	3	4	2	2	3	4	3	4	4	2	5	1	5	0	5	4	5	1	8	2	10	2	10	0	35	35	3	3
0	010	Exercise Run Alone Outside	1	0	1	3	4	3	4	4	2	1	4	4	4	4	5	1	4	1	3	2	4	5	4	1	10	2	8	3	7	0	55	55	7	-1
1	010	Exercise Run Alone Outside	1	0	1	3	3	4	3	3	3	1	2	3	2	3	2	4	2	3	4	3	5	4	3	2	6	5	5	7	9	0	35	35	5	0
0	010	Exercise Run Alone Outside	1	0	1	4	4	1	3	3	1	1	4	4	4	4	2	1	3	2	3	3	3	3	3	1	5	3	6	4	6	0	40	40	3	3
0	010	Exercise Run Alone Outside	1	0	1	4	4	2	3	4	2	1	4	4	4	4	5	0	3	1	5	1	5	4	4	1	9	2	7	1	10	0	58	58	4	3
0	010	Exercise Run Alone Outside	1	0	1	2	4	1	3	4	3	1	4	2	3	4	5	1	5	1	5	0	4	5	4	1	10	2	9	1	9	0	40	40	2	3
1	010	Exercise Run Alone Outside	1	0	1	4	4	2	3	2	1	1	4	3	5	3	4	1	4	0	5	0	4	4	5	1	8	1	9	1	9	0	38	38	2	3
1	010	Exercise Run Alone Outside	1	0	1	3	4	1	3	4	1	1	4	3	3	4	5	1	4	1	4	1	5	5	4	1	10	2	8	2	9	1	0	60	2	3
0	010	Exercise Run Alone Outside	1	0	1	3	4	2	3	4	2	1	4	3	4	4	5	1	4	0	5	0	5	5	6	0	10	0	10	1	10	0	54	54	4	3
0	010	Exercise Run Alone Outside	1	0	1	3	4	2	3	4	2	1	3	3	3	4	5	2	4	1	4	0	5	4	5	1	9	2	9	2	9	1	0	60	3	3
0	011	Exercise Run Alone Outside	1	0	1	2	5	1	3	5	2	1	1	2	2	1	3	4	1	1	6	0	5	4	4	1	7	2	5	4	11	1	30	90	4	3
0	011	Exercise Walk Group Outside	1	1	1	2	4	3	2	4	2	2	2	2	3	2	2	2	4	1	2	0	4	4	4	3	6	4	8	2	6	1	30	90	2	2
0	011	Exercise Run Alone Outside	1	0	1	2	5	1	3	5	2	1	3	2	3	4	2	4	3	2	4	2	4	3	2	3	5	5	5	6	8	1	0	60	3	3
0	011	Exercise Lift-BW Alone at Gym	1	0	0	2	5	2	3	5	2	1	2	2	3	5	3	0	4	1	5	1	5	3	4	2	6	3	8	1	10	1	0	60	4	3
0	012	Exericse Lift-Volleyball Group at Gym	1	1	0	4	5	3	4	4	4	1	2	4	2	5	2	3	3	2	3	3	3	2	3	3	4	5	6	6	6	3	0	180	3	4
0	012	Exercise Lift-Volleyball Group at Gym	1	1	0	5	5	2	3	5	4	1	3	4	3	5	3	4	2	2	3	4	3	2	3	2	5	4	5	8	6	2	0	120	3	3
0	101	Exercise Tennis Group Indoors and at Gym	1	1	2	1	2	2	3	2	4	5	3	2	3	2	5	2	4	0	4	2	3	4	4	1	9	1	8	4	7	1	59	119	4	5
0	101	Exercise Roundnet Group at Gym	1	1	0	2	3	2	4	2	5	5	2	2	3	2	2	4	4	2	4	3	2	5	1	1	7	3	5	7	6	1	30	90	4	5
0	101	LTPA Walking Group Outside	2	1	1	2	1	1	4	1	2	4	5	2	4	2	4	4	4	0	3	3	4	5	4	1	9	1	8	7	7	0	50	50	1	4
0	101	LTPA Jogging Partner Outside	2	1	1	1	4	1	2	2	3	4	3	3	3	3	6	0	6	0	6	0	6	6	6	0	12	0	12	0	12	1	0	60	4	4
1	101	LTPA Jogging Partner Outdoor	2	1	1	2	3	1	4	1	3	4	4	2	4	2	5	4	4	1	4	1	2	1	2	1	6	2	6	5	6	0	30	30	4	4
1	101	LTPA Hiking Group Outside	2	1	1	2	3	1	3	2	3	5	4	2	4	3	5	2	4	1	5	1	5	5	5	1	10	2	9	3	10	5	0	300	3	5
1	101	LTPA Roundnet Group Outside	2	1	1	2	2	2	4	2	3	5	4	2	4	2	5	1	5	1	5	2	4	5	4	0	10	1	9	3	9	3	0	180	3	5
1	101	LTPA Hiking-Roundnet-Volley Group Outside	2	1	1	1	3	1	3	2	2	5	4	2	2	2	5	1	4	1	4	1	4	5	5	1	10	2	9	2	8	2	15	135	2	4
1	101	LTPA Skiing Partner Outside	2	1	1	2	1	2	3	2	3	4	4	2	3	2	4	2	4	1	3	1	4	5	4	1	9	2	8	3	7	5	0	300	2	4
0	101	LTPA Skiing Group Outside	2	1	1	2	3	1	2	2	3	4	3	2	3	2	6	0	5	0	4	5	5	6	5	0	12	0	10	5	9	5	30	330	2	3
1	101	LTPA Run Partner Outside	2	1	1	1	4	2	3	2	2	4	3	4	4	4	4	3	3	1	4	1	3	5	4	2	9	3	7	4	7	1	0	60	4	3
1	101	LTPA Skiing Group Outside	2	1	1	2	4	1	3	1	3	3	4	2	4	3	5	3	3	0	3	2	3	6	3	0	11	0	6	5	6	1	30	90	4	3
1	101	LTPA Skiing Group Outside	2	1	1	2	2	1	2	2	3	3	4	2	4	2	6	1	5	0	5	0	5	6	5	0	12	0	10	1	10	5	0	300	5	4
1	101	LTPA Skiing Group Outside	2	1	1	2	3	1	3	2	3	3	4	2	4	3	6	0	6	0	5	0	5	6	6	0	12	0	12	0	10	4	30	270	5	4
1	101	LTPA Skiing Group Outside	2	1	1	1	3	1	3	1	3	3	4	2	4	2	6	3	4	0	5	2	5	6	4	0	12	0	8	5	10	2	45	165	5	5
1	101	Exercise Tennis Group at Gym	1	1	0	2	2	2	3	1	3	5	4	1	3	2	6	1	5	0	6	0	6	6	6	0	12	0	11	1	12	1	30	90	4	5
1	101	LTPA Jogging Bike Group Outside	2	1	1	2	4	1	4	2	2	5	4	3	3	3	6	4	3	0	4	1	5	6	3	0	12	0	6	5	9	0	45	45	4	5
0	101	Exercise Tennis Group at Gym	1	1	0	2	2	2	3	1	3	5	5	2	3	3	5	2	5	0	4	1	5	6	5	0	11	0	10	3	9	1	0	60	5	5
0	101	Exercise Tennis Group at Gym	1	1	0	4	3	2	5	1	3	5	5	2	5	2	5	4	3	1	2	1	3	5	2	1	10	2	5	5	5	2	0	120	4	4
1	101	LTPA Roundnet Group at Gym	2	1	0	2	2	3	4	1	3	5	5	2	4	2	6	1	6	1	5	0	5	5	5	1	11	2	11	1	10	2	5	125	3	5
0	101	Exercise Run Partner Outside	1	1	1	2	4	1	4	2	2	5	4	3	4	4	6	1	5	0	5	0	5	5	5	0	11	0	10	1	10	0	58	58	4	5
0	101	LTPA Tennis Partner at Gym	2	1	0	2	2	2	4	1	3	5	4	2	3	2	6	1	4	0	4	0	4	6	5	0	12	0	9	1	8	1	10	70	4	4
0	101	Exercise Tennis Group at Gym	1	1	0	2	3	2	4	1	3	4	2	1	4	2	5	3	3	1	3	3	2	5	3	1	10	2	6	6	5	1	0	60	5	4
1	101	Exercise Roundnet Group at Gym	1	1	0	1	3	3	3	1	3	5	4	2	2	2	6	1	6	0	5	0	5	6	6	0	12	0	12	1	10	1	40	100	3	5
1	101	LTPA Roundnet Group Outside	2	1	1	2	2	2	3	2	2	5	3	2	3	2	6	1	6	0	5	0	3	6	5	0	12	0	11	1	8	1	40	100	3	4
1	101	LTPA Tennis Group at Gym	2	1	0	1	1	4	2	1	1	5	2	1	2	2	5	0	6	1	4	1	3	5	5	1	10	2	11	1	7	3	10	190	2	3
1	101	LTPA Roundnet Group at Gym	2	1	0	1	2	2	1	1	2	5	2	2	2	2	5	0	5	1	5	0	5	5	5	1	10	2	10	0	10	2	0	120	3	5
1	101	Exercise Tennis Group at Gym	1	1	0	2	3	2	2	2	2	5	3	2	3	3	6	2	4	1	4	1	4	5	3	1	11	2	7	3	8	1	30	90	4	3
0	101	LTPA Jogging Alone Outside	2	0	1	3	3	1	4	1	1	1	4	2	3	2	6	1	5	0	3	2	3	6	4	0	12	0	9	3	6	0	45	45	3	5
1	101	LTPA Roundnet Group at Gym	2	1	1	2	2	2	3	1	2	5	4	1	3	2	6	3	3	0	4	0	4	6	4	0	12	0	7	3	8	4	30	270	3	5
0	101	Exercise Tennis Group at Gym	1	1	1	1	1	1	3	1	2	5	4	1	2	2	5	1	5	1	5	1	4	5	5	1	10	2	10	2	9	0	59	59	3	4
0	101	LTPA Tennis Partner Indoor at Gym	2	1	0	2	1	1	3	1	2	4	4	1	4	2	4	3	3	2	2	2	3	4	3	2	8	4	6	5	5	1	0	60	2	3
1	101	LTPA Roundnet Group at Gym	2	1	0	1	2	1	3	1	2	5	4	1	3	2	5	3	4	1	4	2	4	5	4	1	10	2	8	5	8	2	10	130	3	5
1	101	LTPA Tennis Group at Gym	2	1	0	1	2	4	4	2	2	5	4	2	4	2	4	3	3	1	4	2	4	4	3	1	8	2	6	5	8	2	40	160	4	4
0	101	Exercise Roundnet Partner at Gym	1	1	0	2	1	1	3	1	2	5	5	1	3	2	5	1	6	1	5	0	5	5	6	1	10	2	12	1	10	1	0	60	4	5
1	101	LTPA Tennis Partner at Gym	2	1	0	2	2	2	5	2	2	5	5	2	4	2	6	4	4	0	4	1	4	6	4	0	12	0	8	5	8	1	0	60	4	5
0	101	LTPA Volleyball Group at Gym	2	1	0	3	3	1	3	2	2	4	3	2	4	2	3	4	2	3	2	4	1	3	2	3	6	6	4	8	3	1	45	105	3	4
1	101	LTPA Roundnet Group Outside	2	1	1	2	2	1	4	2	2	5	5	2	4	2	6	3	4	0	4	2	4	6	3	0	12	0	7	5	8	2	15	135	3	4
1	101	LTPA Roundnet Group Outside	2	1	1	2	2	1	4	1	2	5	3	1	3	2	4	3	4	3	3	2	4	4	4	3	8	6	8	5	7	2	0	120	4	4
1	101	Exercise Walk-Tennis Group at Gym	1	1	0	2	2	1	4	1	2	5	4	1	3	1	5	1	5	1	4	0	4	5	5	1	10	2	10	1	8	1	30	90	5	3
1	101	Exercise Roundnet Group at Gym	1	1	0	1	2	1	3	1	2	5	4	1	4	1	4	4	3	1	4	4	1	4	1	2	8	3	4	8	5	2	20	140	4	4
1	101	Exercise Tennis Group at Gym	1	1	0	4	3	1	4	1	2	5	5	1	4	2	5	2	4	1	4	1	4	5	4	1	10	2	8	3	8	3	0	180	4	5
0	101	Exercise Tennis Group at Gym	1	1	0	5	2	1	5	1	1	5	5	1	5	1	6	2	6	0	2	3	3	6	2	0	12	0	8	5	5	1	5	65	3	4
1	101	LTPA Tennis Partner at Gym	2	1	0	5	2	1	5	1	1	5	5	1	5	1	6	4	3	0	3	1	3	6	2	0	12	0	5	5	6	1	30	90	4	5
0	102	Exercise Lift-BW Alone at Home	1	0	0	1	5	1	3	3	2	1	3	4	2	4	1	2	4	2	4	2	3	1	4	2	2	4	8	4	7	0	15	15	2	1
0	102	Exercise BW Alone at Home	1	0	0	2	4	2	3	4	2	1	3	4	3	4	4	3	4	1	4	1	5	4	4	2	8	3	8	4	9	0	25	25	4	3
0	102	Exercise BW Alone at Home	1	0	0	2	5	1	2	3	1	1	2	4	3	4	2	4	2	4	3	1	5	2	3	3	4	7	5	5	8	0	25	25	4	1
0	102	Exercise BW Alone at Home	1	0	0	4	4	1	5	3	2	1	4	4	4	4	2	4	3	4	3	4	3	2	3	3	4	7	6	8	6	0	25	25	4	3
0	102	Exercise BW Alone at Home	1	0	0	3	4	1	4	3	2	1	4	2	3	4	3	4	3	3	4	1	4	3	3	3	6	6	6	5	8	0	25	25	4	3
0	102	Exercise Lift Alone at Home	1	0	0	4	4	1	4	3	2	1	4	4	4	4	5	4	4	2	4	1	5	5	4	2	10	4	8	5	9	0	30	30	4	3
1	102	LTPA Roundnet Group Outside	2	1	1	2	2	3	3	2	4	4	3	2	3	3	4	3	5	2	4	1	5	4	4	1	8	3	9	4	9	1	30	90	2	3
1	102	Exercise BW Alone at Home	1	0	0	3	4	1	4	3	2	1	3	4	4	4	4	2	5	2	5	1	5	4	5	2	8	4	10	3	10	0	30	30	4	3
1	102	Exercise Run Alone Outside	1	0	1	4	4	1	4	3	2	1	3	4	4	4	2	2	3	5	5	1	5	3	4	5	5	10	7	3	10	0	35	35	5	4
0	102	Exercise BW Alone at Home	1	0	0	3	4	1	4	3	2	1	4	4	4	4	4	3	4	2	5	3	4	3	4	2	7	4	8	6	9	0	30	30	5	3
0	102	LTPA Roundnet Group at Gym	2	1	0	2	2	4	3	2	4	4	3	2	2	3	4	3	4	2	4	2	4	4	4	2	8	4	8	5	8	4	0	240	9	3
0	102	Exercise BW Alone at Home	1	0	0	4	4	1	4	3	2	1	3	4	4	4	2	4	3	4	4	1	4	2	3	5	4	9	6	5	8	0	25	25	4	3
1	102	Exercise BW Alone at Home	1	0	0	4	4	1	3	3	2	1	3	4	3	4	3	4	3	3	4	1	5	3	4	4	6	7	7	5	9	0	25	25	4	3
1	102	LTPA Roundnet Group at Gym	2	1	0	2	2	5	3	3	5	5	2	3	2	3	4	1	4	1	5	2	4	5	5	1	9	2	9	3	9	2	0	120	5	3
0	102	LTPA Roundnet Group at Gym	2	1	0	1	3	4	2	1	4	5	3	3	2	3	2	3	2	4	4	4	3	2	3	4	4	8	5	7	7	2	0	120	3	4
0	102	Exercise BW Alone at Home	1	0	0	3	4	2	3	4	2	1	3	3	3	4	5	2	4	2	5	1	5	5	5	2	10	4	9	3	10	0	30	30	4	3
1	102	LTPA Roundnet Group at Gym	2	1	0	2	2	4	3	2	4	5	4	3	3	3	4	2	4	1	5	1	5	4	4	2	8	3	8	3	10	3	0	180	4	4
0	102	Exercise Run Alone Outside	1	0	1	3	4	2	4	3	2	1	4	4	5	4	3	2	4	2	4	2	4	3	4	3	6	5	8	4	8	0	30	30	5	4
1	102	Exercise BW Alone at Home	1	0	0	3	4	2	4	3	2	1	3	3	4	4	3	3	4	3	4	2	4	4	3	3	7	6	7	5	8	0	30	30	4	3
0	102	Exercise BW Alone at Home	1	0	0	2	4	2	5	2	2	1	3	2	4	4	1	3	1	4	3	6	1	1	3	3	2	7	4	9	4	0	30	30	4	1
1	102	LTPA Roundnet Group at Gym	2	1	0	2	3	4	3	2	4	5	3	3	3	3	4	1	4	2	5	2	4	4	5	2	8	4	9	3	9	3	0	180	5	4
0	102	Exercise BW Alone at Home	1	0	0	3	4	2	4	2	2	1	3	2	4	4	2	3	1	3	2	5	1	2	2	4	4	7	3	8	3	0	30	30	3	2
0	102	Exercise Run Alone Outside	1	0	1	3	4	1	4	3	2	1	4	4	4	4	3	3	3	3	4	4	3	3	4	3	6	6	7	7	7	0	30	30	4	3
0	102	Exercise Lift Alone at Home	1	0	0	4	4	1	3	2	2	1	4	3	4	4	3	4	2	2	4	2	4	3	4	3	6	5	6	6	8	0	25	25	4	3
1	102	LTPA Roundnet Group at Gym	2	1	0	2	3	4	4	2	5	5	4	4	4	4	2	4	1	3	3	5	1	3	2	3	5	6	3	9	4	2	15	135	4	4
1	102	Exercise BW Alone at Home	1	0	0	4	4	2	3	2	3	1	3	3	3	4	4	4	4	3	5	1	5	4	4	3	8	6	8	5	10	0	30	30	4	3
0	103	Exercise Lift Partner at Gym	1	1	0	3	4	2	4	4	3	4	4	3	3	4	4	4	4	1	5	1	4	5	5	1	9	2	9	5	9	1	30	90	6	3
0	103	Exercise Lift Partner at Gym	1	1	0	4	5	2	4	4	3	4	4	3	3	5	5	4	4	2	5	3	4	5	5	2	10	4	9	7	9	1	30	90	6	3
0	103	LTPA Walk Group Outside	2	1	1	3	2	1	3	3	2	5	4	3	3	2	5	1	5	1	5	1	5	5	6	1	10	2	11	2	10	3	0	180	3	4
0	103	Exercise BW Partner at Home	1	1	0	3	4	2	4	4	3	4	3	2	3	4	4	1	4	1	6	2	5	5	5	2	9	3	9	3	11	0	30	30	8	3
1	103	Exercise Lift Partner at Gym	1	1	0	3	4	2	4	4	2	5	4	3	4	4	5	1	5	1	5	1	4	5	4	1	10	2	9	2	9	1	30	90	5	4
1	103	LTPA Fitness Partner at Home	2	1	0	3	4	2	4	5	3	4	3	3	4	4	5	1	6	1	5	1	4	5	5	1	10	2	11	2	9	0	30	30	7	3
1	103	LTPA Roundnet Group Outside	2	1	1	3	4	4	4	3	4	5	3	3	4	4	4	1	5	2	4	1	4	5	5	1	9	3	10	2	8	2	14	134	4	4
0	103	Exercise Lift Alone at Gym	1	0	0	3	4	3	3	4	3	2	4	4	3	4	4	2	3	3	4	1	4	3	4	2	7	5	7	3	8	1	0	60	6	3
0	103	Exercise Lift Alone at Gym	1	0	0	3	4	3	4	4	3	2	3	4	3	4	5	3	4	2	5	2	5	5	4	3	10	5	8	5	10	1	20	80	5	3
0	103	Exercise Lift Partner at Gym	1	1	0	4	5	2	3	4	3	4	2	4	3	4	5	3	4	1	5	2	5	5	4	1	10	2	8	5	10	1	30	90	7	3
0	103	LTPA Roundnet Group Outside	2	1	1	3	4	4	4	3	4	5	3	3	3	3	4	1	3	1	5	1	5	5	4	1	9	2	7	2	10	4	0	240	4	4
1	103	Exercise Lift Alone at Gym	1	0	0	3	4	2	3	4	3	2	3	4	3	5	4	2	3	1	5	3	4	4	4	2	8	3	7	5	9	1	20	80	6	3
0	103	Exercise Lift Alone at Gym	1	0	0	3	4	2	2	3	3	4	4	3	4	4	4	4	2	3	5	3	4	3	4	4	7	7	6	7	9	1	20	80	7	2
0	103	Exercise Lift Alone at Gym	1	0	0	3	5	2	4	3	4	3	3	4	3	4	6	2	4	1	5	2	5	6	5	1	12	2	9	4	10	1	10	70	6	4
0	103	Exercise Lift Partner at Gym	1	1	0	3	4	3	4	4	3	5	3	4	4	4	5	2	4	1	5	1	5	5	4	1	10	2	8	3	10	1	15	75	6	4
1	103	LTPA Roundnet Group at Gym	2	1	0	3	4	4	4	4	3	5	2	2	3	3	4	3	4	2	5	2	5	4	4	1	8	3	8	5	10	2	0	120	4	3
1	103	Exercise Lift Alone at Gym	1	0	0	3	4	2	3	4	3	2	3	3	4	4	4	3	2	2	4	3	4	3	3	2	7	4	5	6	8	1	10	70	5	1
1	103	LTPA Roundnet Group at Gym	2	1	0	3	3	4	3	3	4	5	3	2	3	3	5	2	4	1	5	1	4	5	4	1	10	2	8	3	9	2	0	120	4	3
0	103	Exercise Lift Alone at Gym	1	0	0	4	4	2	3	4	3	2	3	4	3	4	5	3	4	1	5	2	4	5	4	1	10	2	8	5	9	1	0	60	5	3
0	103	Exercise Lift Alone at Gym	1	0	0	4	4	2	4	4	4	1	3	4	3	4	5	1	5	1	5	2	5	5	4	2	10	3	9	3	10	0	50	50	6	3
0	103	Exercise Lift Alone at Gym	1	0	0	3	4	3	4	4	3	3	2	4	3	4	5	3	4	1	5	2	5	5	4	1	10	2	8	5	10	1	20	80	7	2
1	103	LTPA Walk Group Outside	2	1	1	4	2	1	4	3	3	5	3	2	4	2	4	3	5	1	5	2	5	5	4	1	9	2	9	5	10	2	0	120	2	3
1	103	Exercise Lift Alone at Gym	1	0	0	4	4	2	3	4	3	2	2	3	4	4	5	3	3	1	5	1	4	5	4	1	10	2	7	4	9	1	20	80	6	3
1	103	Exercise Lift Alone at Gym	1	0	0	3	4	2	4	4	2	2	4	4	3	4	5	3	4	1	5	2	4	5	3	1	10	2	7	5	9	1	14	74	7	3
0	103	Exercise Lift -BW Partner at Gym	1	1	0	2	4	3	3	4	3	4	2	3	3	4	6	1	5	1	6	1	5	5	5	1	11	2	10	2	11	1	0	60	5	2
1	103	LTPA Roundnet Group at Gym	2	1	0	3	3	4	4	2	4	5	4	2	3	2	3	4	2	3	5	2	4	3	4	2	6	5	6	6	9	2	0	120	4	2
1	103	Exercise Lift Alone at Gym	1	0	0	4	4	2	4	4	3	2	4	3	4	4	4	4	3	3	5	3	4	2	4	3	6	6	7	7	9	1	10	70	6	2
1	103	LTPA Roundnet Group at Gym	2	1	0	4	3	4	2	3	4	5	4	2	3	2	4	2	4	2	5	2	4	4	4	2	8	4	8	4	9	2	10	130	4	2
1	103	Exercise Lift Alone at Gym	1	0	0	4	4	2	3	3	2	2	3	3	4	4	3	3	3	3	4	3	3	3	3	3	6	6	6	6	7	0	55	55	4	2
1	103	Exercise Lift-BW Partner at Gym	1	1	0	4	4	2	3	4	2	4	3	4	2	4	4	2	4	2	5	2	5	4	4	2	8	4	8	4	10	1	30	90	7	1
0	103	Exercise Lift Partner at Gym	1	1	0	3	4	3	4	4	2	4	3	4	3	4	5	3	3	1	5	2	4	5	3	2	10	3	6	5	9	1	10	70	5	3
1	103	Exercise Roundnet Group at Gym	1	1	0	3	3	4	3	3	4	5	4	2	3	3	4	3	3	1	5	2	4	5	3	1	9	2	6	5	9	2	0	120	4	3
0	103	Exercise Lift Alone at Gym	1	0	0	4	4	2	3	3	3	2	4	3	3	4	4	3	4	1	5	1	4	4	4	1	8	2	8	4	9	1	5	65	5	2
0	103	LTPA Roundnet Group at Gym	2	1	0	3	3	4	3	3	4	5	4	3	4	3	4	4	3	2	5	2	4	4	4	2	8	4	7	6	9	3	30	210	7	3
0	103	LTPA Yoga Alone at Home	2	0	0	4	3	2	3	4	3	2	4	2	3	3	3	3	3	3	4	3	4	3	3	4	6	7	6	6	8	0	25	25	3	3
0	103	LTPA Roundnet Group Outside	2	1	1	3	3	4	4	3	4	5	4	2	3	3	5	3	4	2	5	2	5	5	5	2	10	4	9	5	10	3	0	180	5	3
0	103	Exercise Lift Alone at Gym	1	0	0	3	4	2	3	3	2	2	4	3	3	4	5	2	4	1	5	1	5	5	5	1	10	2	9	3	10	1	10	70	5	2
0	103	Exercise Lift-BW Alone at Gym	1	0	0	3	4	2	3	4	3	2	3	3	3	4	5	1	5	1	6	1	5	5	4	1	10	2	9	2	11	1	0	60	5	2
1	103	LTPA Roundnet Group at Gym	2	1	0	3	3	4	3	4	4	5	4	2	3	3	4	3	4	2	5	2	4	4	4	1	8	3	8	5	9	2	18	138	4	3
0	104	Exercise Lift Alone at Gym	1	0	0	2	5	2	3	5	3	2	4	4	4	5	4	3	3	1	4	4	3	5	2	2	9	3	5	7	7	1	35	95	7	4
1	104	Exercise Run Partner Outside	1	1	1	3	5	4	3	5	2	4	3	4	5	4	5	2	4	2	4	1	4	5	4	1	10	3	8	3	8	1	20	80	7	4
0	104	LTPA Walk Partner Outside	2	1	1	1	3	3	3	3	3	3	2	3	3	3	5	3	3	2	5	3	3	5	3	2	10	4	6	6	8	0	40	40	6	3
0	104	Exercise Lift Group at Home	1	1	0	2	5	2	2	4	3	4	3	4	4	4	5	1	4	1	5	1	5	4	5	1	9	2	9	2	10	1	10	70	7	3
0	104	Exercise Lift Alone at Gym	1	0	0	3	4	2	3	4	4	2	2	4	4	5	4	1	4	1	2	2	4	5	5	1	9	2	9	3	6	1	20	80	7	3
0	104	Exercise Lift Alone at Gym	1	0	0	3	5	2	4	4	4	2	3	4	4	5	5	2	4	2	4	1	4	5	5	2	10	4	9	3	8	1	20	80	7	3
1	104	Exercise Lift Alone at Gym	1	0	0	2	5	2	3	4	4	2	3	4	4	5	5	1	4	2	5	5	4	5	6	1	10	3	10	6	9	1	25	85	7	3
1	104	LTPA Football Group at Gym	2	1	0	2	4	4	2	4	3	4	3	3	3	4	3	2	3	2	4	4	3	3	3	4	6	6	6	6	7	0	45	45	5	3
1	104	Exercise Lift Alone at Gym	1	0	0	2	5	3	3	4	3	2	3	3	4	5	3	2	3	2	4	2	4	4	3	3	7	5	6	4	8	1	40	100	7	3
1	104	Exercise Lift Alone at Gym	1	0	0	3	5	2	3	4	3	2	3	4	4	5	4	2	4	2	4	2	4	5	5	2	9	4	9	4	8	1	26	86	7	4
1	104	Exercise Lift Partner at Gym	1	1	0	2	5	2	3	4	3	4	3	4	4	5	4	2	4	2	4	2	3	5	4	2	9	4	8	4	7	1	45	105	7	3
1	104	LTPA Skiing Group Outside	2	1	1	2	3	4	2	2	4	4	2	3	3	3	4	3	4	3	4	2	3	3	3	3	7	6	7	5	7	5	0	300	5	3
1	104	Exercise Lift Partner at Gym	1	1	0	3	5	2	2	4	2	4	3	4	4	5	5	2	4	2	4	1	4	5	5	1	10	3	9	3	8	1	40	100	8	4
0	105	Exercise Floorball Group at Gym	1	1	0	2	5	3	3	3	1	4	2	4	1	4	6	3	4	1	5	2	4	4	5	0	10	1	9	5	9	2	0	120	5	4
0	105	LTPA Roundnet Group Outside	2	1	1	1	3	3	4	3	1	4	4	4	3	4	3	3	2	3	5	3	4	2	3	4	5	7	5	6	9	2	0	120	4	4
1	105	LTPA Roundnet Group Outside	2	1	1	1	3	3	5	2	1	5	4	2	4	4	4	3	5	3	5	4	4	4	5	0	8	3	10	7	9	2	30	150	3	5
1	105	LTPA Roundnet Group Outside	2	1	1	2	2	2	3	1	1	3	3	3	2	3	4	2	4	2	5	2	5	4	4	2	8	4	8	4	10	2	0	120	3	3
1	105	LTPA Jogging Alone Outside	2	0	1	2	4	1	3	1	1	1	4	3	4	4	4	2	4	2	4	2	4	4	4	2	8	4	8	4	8	1	10	70	6	4
1	105	LTPA Roundnet Group at Gym	2	1	0	1	2	5	3	1	2	4	2	3	2	3	4	2	4	3	4	4	4	4	4	3	8	6	8	6	8	6	31	391	5	4
0	105	Exercise Floorball Group at Gym	1	1	0	3	4	4	3	2	1	3	3	3	3	4	4	4	3	2	4	2	4	4	4	2	8	4	7	6	8	1	30	90	6	3
0	105	Exercise Roundnet Group at Gym	1	1	0	2	5	3	3	1	1	4	3	3	3	4	3	4	2	4	5	4	3	2	2	4	5	8	4	8	8	1	30	90	4	4
1	105	LTPA Roundnet Group at Gym	2	1	0	1	5	3	3	1	1	3	3	3	2	4	6	4	4	1	6	5	2	4	2	2	10	3	6	9	8	2	4	124	5	4
0	105	Exercise Run Partner Outside	1	1	1	1	5	1	3	2	1	3	2	3	2	4	6	0	4	1	4	5	6	6	6	1	12	2	10	5	10	1	3	63	5	3
1	105	Exercise Roundnet Group at Gym	1	1	0	1	4	3	4	1	1	4	3	4	3	4	3	3	2	2	4	4	4	4	5	3	7	5	7	7	8	2	0	120	3	4
0	105	Exercise Roundnet Group at Gym	1	1	0	1	4	4	3	1	1	3	2	2	3	4	4	2	4	2	5	2	4	4	5	2	8	4	9	4	9	2	0	120	5	3
0	105	LTPA Roundnet Group at Gym	2	1	0	3	4	4	3	2	2	4	4	4	3	5	4	4	3	2	5	2	2	4	4	4	8	6	7	6	7	2	18	138	5	3
0	105	LTPA Jogging Group at Gym	2	1	0	1	5	1	4	4	1	3	3	4	3	4	5	2	5	2	5	1	6	5	5	1	10	3	10	3	11	2	18	138	5	3
1	106	LTPA Jogging Alone Outside	2	0	1	2	5	1	4	4	3	1	4	1	3	1	3	2	3	4	3	4	4	3	2	4	6	8	5	6	7	0	30	30	5	-1
0	106	LTPA Fitness Alone at Home	2	0	0	2	5	1	4	4	3	1	4	1	3	3	4	2	3	3	4	2	3	2	4	3	6	6	7	4	7	0	20	20	3	4
1	106	LTPA Fitness Alone at Home	2	0	0	3	5	1	3	5	2	1	3	1	2	3	3	2	3	2	3	3	4	3	3	2	6	4	6	5	7	0	30	30	4	3
1	106	Exercise Lift-BW Coach at Gym	1	1	0	4	5	1	3	4	2	3	2	1	4	3	2	3	3	4	2	4	3	3	3	4	5	8	6	7	5	0	50	50	5	0
0	106	Exercise Lift-BW Coach at Gym	1	1	0	4	5	1	4	5	3	3	3	2	2	3	2	4	3	4	4	4	3	2	3	5	4	9	6	8	7	1	0	60	6	3
1	106	LTPA Workout Alone at Home	2	0	0	4	5	1	4	4	2	1	2	1	3	3	1	4	2	5	1	4	3	1	3	5	2	10	5	8	4	0	30	30	5	0
1	106	Exercise Lift-BW Coach at Gym	1	1	0	4	5	1	3	4	2	4	2	3	3	4	2	4	3	4	3	3	3	2	3	5	4	9	6	7	6	0	40	40	6	1
0	106	Exercise Run-Lift-BW Coach at Gym	1	1	0	4	5	1	3	4	2	4	3	2	4	4	3	4	2	4	3	4	4	3	3	4	6	8	5	8	7	0	50	50	4	3
0	106	LTPA Swimming Group Outside	2	1	1	3	4	1	4	3	2	5	4	3	3	4	4	4	4	2	4	2	4	4	4	2	8	4	8	6	8	0	20	20	2	4
1	106	LTPA Walk Partner Outside	2	1	1	4	3	1	5	3	1	5	4	1	4	1	2	4	3	4	2	4	3	4	3	4	6	8	6	8	5	2	5	125	2	5
1	106	Exercise Run-Lift-BW Coach Indoors and at Gym	1	1	2	4	5	1	3	4	2	3	2	3	3	4	4	2	3	2	3	3	4	4	3	2	8	4	6	5	7	0	55	55	6	4
0	106	Exercise Run Alone Outside	1	0	1	4	5	1	3	4	2	3	2	3	3	4	3	4	3	4	2	4	3	4	2	3	7	7	5	8	5	0	40	40	6	3
0	106	Exercise Run-Lift-BW Coach Indoors and at Gym	1	1	2	4	5	1	3	4	2	2	2	4	4	4	3	5	2	3	2	5	3	3	1	3	6	6	3	10	5	0	55	55	4	3
0	106	Exercise BW Alone at Home	1	0	0	4	5	1	2	4	2	1	2	4	3	4	2	5	2	3	2	4	3	3	2	3	5	6	4	9	5	0	30	30	5	3
0	106	Exercise Run-Lift-BW Coach Outdoors and at Gym	1	1	2	4	5	1	2	3	2	2	2	4	3	4	4	4	2	2	3	4	3	4	2	2	8	4	4	8	6	1	0	60	6	3
0	106	Exercise Run-Lift-BW Coach Outdoors and at Gym	1	1	2	5	5	1	2	3	2	2	2	4	3	4	3	5	2	3	1	5	4	3	2	3	6	6	4	10	5	1	0	60	7	4
1	106	Exercise BW Alone at Home	1	0	0	3	5	1	3	4	1	1	2	3	4	4	3	5	2	4	2	4	3	3	2	4	6	8	4	9	5	0	30	30	6	3
0	106	Exercise Run-Lift-BW Coach Outdoors and at Gym	1	1	2	4	5	1	2	3	2	2	2	3	4	4	4	3	3	2	3	3	3	4	4	3	8	5	7	6	6	1	0	60	7	4
1	106	Exercise Run-Lift-BW Coach Outdoors and at Gym	1	1	2	4	5	1	2	4	2	2	1	3	4	4	3	4	2	3	2	4	3	3	2	3	6	6	4	8	5	1	0	60	7	3
0	106	Exercise Run-Lift-BW Coach Outdoors and at Gym	1	1	2	4	5	1	2	3	2	2	2	4	4	4	4	5	1	2	2	5	3	4	2	2	8	4	3	10	5	0	35	35	6	4
1	107	LTPA Badminton Group at Gym	2	1	0	2	4	4	2	4	3	4	3	3	3	4	5	1	5	2	5	1	5	4	5	1	9	3	10	2	10	1	30	90	3	3
0	107	LTPA Badminton Group at Gym	2	1	0	1	4	4	2	3	3	4	3	3	1	4	4	2	4	3	5	3	4	4	4	6	8	9	8	5	9	1	30	90	4	4
0	107	LTPA Football Group at Gym	2	1	0	2	3	5	3	3	4	4	3	2	2	4	5	2	5	4	5	1	5	4	4	2	9	6	9	3	10	1	30	90	9	5
0	107	Exercise Lift Partner Outside	1	1	1	3	5	2	2	4	2	4	1	3	2	5	3	1	5	3	5	1	5	3	5	3	6	6	10	2	10	4	0	240	8	4
0	107	LTPA Football Group at Gym	2	1	0	2	4	4	2	3	3	4	2	3	2	3	4	3	4	2	5	2	4	3	4	3	7	5	8	5	9	1	30	90	6	4
0	107	Exercise Lift Alone at Home	1	0	0	3	5	3	4	4	2	1	4	3	4	5	4	5	4	3	4	2	4	4	5	2	8	5	9	7	8	1	0	60	4	3
0	107	LTPA Bouldering Group at Gym	2	1	0	2	3	4	3	2	5	5	3	2	2	3	4	2	4	2	4	2	4	4	4	2	8	4	8	4	8	2	0	120	8	4
0	107	Exercise BW Alone at Home	1	0	0	2	5	1	2	5	2	1	3	2	2	5	3	3	5	3	4	2	3	3	5	3	6	6	10	5	7	0	30	30	2	2
1	107	Exercise Run Alone Outside	1	0	1	4	4	2	4	5	2	1	3	2	4	4	3	2	4	3	4	2	4	3	4	3	6	6	8	4	8	0	45	45	3	3
0	107	LTPA Skiing Partner Outside	2	1	1	4	2	4	3	1	4	4	3	1	3	3	5	1	4	1	5	1	5	5	5	2	10	3	9	2	10	5	10	310	7	4
0	107	Exercise Run Alone Outside	1	0	1	4	5	2	3	4	2	1	3	2	2	5	4	2	4	2	5	2	4	4	4	2	8	4	8	4	9	0	35	35	6	3
1	108	LTPA Hiking Partner Outside	2	1	1	3	3	1	5	2	4	4	5	1	4	2	6	4	3	3	4	0	4	4	5	3	10	6	8	4	8	5	50	350	2	5
0	108	Exercise Run Alone Outside	1	0	1	3	5	1	4	2	5	1	4	1	4	3	4	1	5	1	5	1	4	4	5	1	8	2	10	2	9	1	40	100	6	3
1	108	Exercise Run Group Outside	1	1	1	3	5	2	4	1	4	1	2	1	4	3	3	4	4	3	5	1	4	4	4	3	7	6	8	5	9	1	0	60	5	4
1	108	Exercise BW Alone at Home	1	0	0	2	5	1	2	3	3	1	2	1	2	2	3	2	4	2	5	1	4	4	4	1	7	3	8	3	9	0	50	50	6	3
1	108	Exercise Run Alone Outside	1	0	1	4	2	1	4	2	3	1	4	1	4	3	1	4	2	5	4	3	4	3	4	4	4	9	6	7	8	0	45	45	3	3
0	108	Exercise Run Group Outside	1	1	1	3	5	2	3	2	4	2	2	1	3	4	1	3	4	5	4	2	3	1	4	5	2	10	8	5	7	1	0	60	7	4
1	108	Exercise Run Alone Outside	1	0	1	3	4	1	4	3	4	1	4	1	3	3	3	0	5	3	4	1	4	3	5	3	6	6	10	1	8	1	10	70	4	3
0	108	Exercise BW Alone at Home	1	0	0	2	5	1	2	3	2	1	2	1	1	3	4	1	5	1	3	1	4	4	5	1	8	2	10	2	7	0	55	55	5	4
0	108	Exercise Run Alone Outside	1	0	1	3	4	1	4	3	4	1	3	2	4	3	5	1	4	2	4	1	4	4	4	1	9	3	8	2	8	0	50	50	3	4
0	108	Exercise Run Alone Outside	1	0	1	2	4	1	4	3	4	1	3	2	3	3	4	2	4	1	4	1	4	4	4	1	8	2	8	3	8	2	10	130	8	3
1	108	Exercise Run Group Outside	1	1	1	2	5	4	2	2	4	3	2	2	2	3	2	4	3	3	3	3	3	3	3	3	5	6	6	7	6	1	0	60	9	2
1	108	LTPA Bouldering Partner at Gym	2	1	0	3	3	1	4	3	4	5	4	2	2	2	4	4	3	2	3	3	3	4	4	2	8	4	7	7	6	2	10	130	3	4
0	108	Exercise BW Alone at Home	1	0	0	3	5	1	3	4	3	1	3	2	4	3	4	5	1	1	1	4	2	4	2	2	8	3	3	9	3	1	0	60	6	3
0	108	Exercise Run Alone Outside	1	0	1	3	4	1	4	3	4	1	4	2	4	4	4	2	3	1	3	2	3	4	3	1	8	2	6	4	6	1	35	95	4	4
0	108	LTPA Yoga Alone at Home	2	0	0	4	2	1	4	4	2	1	4	2	4	3	3	1	4	2	3	1	4	5	4	1	8	3	8	2	7	0	40	40	2	4
1	108	LTPA Bouldering Group at Gym	2	1	0	3	5	2	3	3	2	5	3	1	2	3	5	1	5	1	4	1	3	5	4	1	10	2	9	2	7	2	0	120	4	4
1	108	Exercise Run Group Outside	1	1	1	2	5	4	2	2	4	4	1	2	3	4	2	4	2	4	3	3	2	2	3	4	4	8	5	7	5	1	0	60	7	3
1	108	Exercise Run Alone Outside	1	0	1	4	3	1	3	3	3	1	4	2	3	3	3	2	4	3	4	1	4	4	4	2	7	5	8	3	8	0	40	40	3	3
1	108	Exercise Run Alone Outside	1	0	1	2	4	1	3	2	3	1	2	2	3	4	4	2	4	1	4	1	4	3	4	3	7	4	8	3	8	1	5	65	4	4
1	108	Exercise Run Partner Outside	1	1	1	4	3	1	4	3	3	5	4	2	3	3	2	4	3	4	3	3	3	2	4	4	4	8	7	7	6	1	5	65	3	4
1	108	Exercise Run Alone Outside	1	0	1	4	3	1	4	3	4	1	4	3	3	3	4	1	5	2	4	1	4	4	4	1	8	3	9	2	8	0	50	50	4	4
1	108	Exercise Run Alone Outside	1	0	1	3	3	1	4	3	4	1	4	3	3	3	2	1	5	4	3	1	3	3	5	4	5	8	10	2	6	0	45	45	4	4
1	108	Exercise Run Alone Outside	1	0	1	4	4	1	4	3	4	1	3	3	5	3	5	4	3	1	2	1	3	5	4	1	10	2	7	5	5	1	40	100	4	3
0	108	Exercise Yoga Alone at Home	1	0	0	5	3	1	4	4	2	1	4	2	5	3	3	1	5	1	3	1	3	2	4	2	5	3	9	2	6	1	5	65	2	4
1	108	Exercise Yoga Alone at Home	1	0	0	4	3	1	5	3	2	1	5	2	5	3	3	1	5	4	2	1	3	2	4	4	5	8	9	2	5	0	40	40	2	4
1	108	Exercise Run Alone Outside	1	0	1	4	2	1	4	3	4	1	4	3	5	3	3	1	5	2	3	1	4	3	5	2	6	4	10	2	7	0	45	45	3	3
1	108	Exercise Run-BW Alone Indoors and at Home	1	0	0	4	4	1	4	3	4	1	4	4	4	4	4	1	5	1	3	1	4	4	5	1	8	2	10	2	7	1	5	65	4	3
0	109	Exercise Climbing Partner at Gym	1	1	0	1	1	1	4	4	5	5	4	1	4	1	1	2	2	3	3	3	5	1	3	3	2	6	5	5	8	2	10	130	5	3
0	109	Exercise Skiing Group Outside	1	1	1	3	3	1	5	3	5	5	4	1	3	1	3	0	4	1	5	0	6	4	5	1	7	2	9	0	11	3	15	195	4	5
0	109	Exercise Skiing Group Outside	1	1	1	3	1	1	5	3	5	5	3	1	3	1	4	1	5	0	6	1	5	5	4	1	9	1	9	2	11	3	10	190	5	5
1	109	Exercise Climbing Partner at Gym	1	1	0	4	3	1	5	3	5	5	4	1	3	1	4	2	5	1	5	1	5	5	6	1	9	2	11	3	10	2	30	150	6	5
0	109	Exercise Run Alone Outside	1	0	1	5	4	1	4	3	5	1	5	1	5	1	2	4	4	4	4	3	6	2	3	4	4	8	7	7	10	0	30	30	5	4
1	109	LTPA Skiing Group Outside	2	1	1	3	3	1	4	3	5	5	3	1	1	1	4	1	5	1	6	1	5	5	5	1	9	2	10	2	11	3	0	180	3	5
1	109	LTPA Climbing Partner at Gym	2	1	0	4	3	1	3	3	5	5	3	1	1	1	6	0	6	0	6	0	6	6	6	0	12	0	12	0	12	2	0	120	7	5
1	109	LTPA Stable Work Alone Outside	2	0	1	3	3	1	4	3	5	3	4	1	4	1	3	1	4	2	4	4	4	3	4	3	6	5	8	5	8	2	0	120	3	3
0	109	LTPA Run Alone Outside	2	0	1	5	3	1	4	1	5	1	5	1	5	1	4	2	5	2	4	2	3	3	3	2	7	4	8	4	7	0	45	45	6	4
1	109	LTPA Stable Work Alone Outside	2	0	1	3	3	1	5	3	3	2	4	1	3	1	5	1	5	1	5	2	5	5	5	1	10	2	10	3	10	1	45	105	3	4
1	109	LTPA Dancing Group at Gym	2	1	0	5	3	1	5	2	5	3	5	1	4	1	4	3	3	2	4	3	3	4	4	2	8	4	7	6	7	1	30	90	3	5
0	109	LTPA Skiing Partner Outside	2	1	1	4	4	1	5	3	5	4	4	1	3	1	5	0	5	1	5	1	5	5	3	1	10	2	8	1	10	3	0	180	6	5
1	109	LTPA Skiing Group Outside	2	1	1	4	4	1	5	3	5	5	4	1	2	1	4	4	4	2	5	3	4	4	4	1	8	3	8	7	9	2	15	135	4	5
1	109	Exercise Climbing Partner at Gym	1	1	0	4	5	1	4	1	5	3	3	1	2	1	5	4	4	1	6	1	5	6	5	1	11	2	9	5	11	3	10	190	7	5
1	109	Exercise Skiing Group Outside	1	1	1	1	1	1	4	3	5	4	3	1	2	1	6	0	5	1	5	1	6	6	5	1	12	2	10	1	11	2	15	135	4	5
0	109	Exercise Climbing Group Outside	1	1	1	4	5	1	3	2	5	5	4	1	2	1	6	0	5	0	5	0	5	5	5	0	11	0	10	0	10	4	10	250	6	5
0	109	LTPA Horseriding Alone Outside	2	0	1	4	1	1	5	3	5	1	5	1	3	1	3	3	4	3	4	2	5	3	4	4	6	7	8	5	9	0	45	45	4	4
0	109	Exercise BW Alone at Home	1	0	0	1	5	1	1	5	3	1	1	1	1	1	4	2	4	2	5	2	5	4	3	2	8	4	7	4	10	1	0	60	4	4
0	109	LTPA Stable Work Alone Outside	2	0	1	3	1	1	3	1	3	1	3	1	2	1	4	2	4	2	5	2	5	4	4	2	8	4	8	4	10	2	40	160	4	4
0	109	Exercise Run Partner Outside	1	1	1	3	4	1	3	3	4	1	3	1	3	1	5	3	4	2	5	2	5	5	5	1	10	3	9	5	10	0	38	38	7	3
0	109	Exercise BW Alone at Home	1	0	0	1	5	1	3	5	5	1	1	1	1	1	5	1	4	1	5	3	5	4	3	2	9	3	7	4	10	0	40	40	3	3
1	109	Exercise Skiing Partner Outside	1	1	1	4	3	1	5	3	5	5	5	1	2	1	5	1	5	1	6	1	6	5	6	1	10	2	11	2	12	2	30	150	4	5
1	109	Exercise Dancing Group at Gym	1	1	0	4	1	1	5	3	5	4	5	1	3	1	4	4	3	2	6	2	5	4	4	2	8	4	7	6	11	1	30	90	3	5
0	109	Exercise BW Alone at Home	1	0	0	3	5	1	3	5	5	1	3	1	3	1	3	4	3	3	3	3	4	3	3	2	6	5	6	7	7	0	35	35	6	4
0	109	LTPA Walk Partner Outside	2	1	1	5	1	1	5	1	5	2	5	1	5	1	3	4	2	3	3	2	4	3	3	3	6	6	5	6	7	0	30	30	2	4
0	109	Exercise Yoga Group at Gym	1	1	0	5	1	1	5	3	5	1	5	1	5	1	3	5	2	3	4	5	3	3	2	3	6	6	4	10	7	1	30	90	5	5
0	109	Exercise Climbing Alone at Gym	1	0	0	4	4	1	3	2	5	1	3	1	2	1	5	3	3	1	5	2	5	5	4	1	10	2	7	5	10	1	25	85	7	5
1	109	LTPA Stable Work Alone Outside	2	0	1	1	1	1	3	1	3	1	1	1	1	1	3	4	3	3	4	2	3	3	4	3	6	6	7	6	7	4	0	240	4	0
0	109	LTPA Walk Partner Outside	2	1	1	4	1	1	5	1	5	1	5	1	3	1	4	2	5	2	5	1	5	5	5	1	9	3	10	3	10	1	10	70	3	5
1	109	LTPA Walk Partner Outside	2	1	1	5	1	1	5	1	5	3	5	1	3	1	6	1	5	0	6	1	6	6	5	0	12	0	10	2	12	1	30	90	3	5
0	109	LTPA Walk Alone Outside	2	0	1	4	2	1	5	1	5	1	5	1	5	1	5	2	5	1	5	1	5	5	5	1	10	2	10	3	10	1	33	93	3	5
1	109	LTPA Walk Partner Outside	2	1	1	1	1	1	3	1	5	1	5	1	1	1	6	0	5	0	5	1	6	6	6	0	12	0	11	1	11	1	30	90	3	5
1	109	LTPA Walk Partner Outside	2	1	1	2	1	1	5	1	5	1	5	1	1	1	4	2	4	1	5	2	5	4	5	1	8	2	9	4	10	1	10	70	2	5
0	109	Exercise Run Alone Outside	1	0	1	2	4	1	5	1	5	1	5	1	2	1	6	1	6	0	6	1	6	6	6	0	12	0	12	2	12	0	40	40	5	5
1	109	Exercise Skiing Group Outside	1	1	1	3	1	1	4	1	5	5	4	1	2	1	5	1	4	1	6	2	5	4	5	1	9	2	9	3	11	5	30	330	6	5
1	109	Exercise Skiing Group Outside	1	1	1	3	3	1	5	2	5	5	4	1	1	1	5	1	5	1	6	1	6	5	5	1	10	2	10	2	12	4	5	245	5	5
0	109	Exercise Skiing Group Outside	1	1	1	1	3	1	3	1	5	5	4	1	1	1	3	1	4	4	4	3	4	3	4	4	6	8	8	4	8	5	10	310	7	3
1	109	Exercise Climbing Partner Outside	1	1	1	2	3	1	5	1	5	5	5	1	1	1	5	1	4	1	6	1	6	5	5	1	10	2	9	2	12	2	10	130	7	5
1	109	Exercise Skiing Group Outside	1	1	1	1	1	1	4	1	5	5	2	1	1	1	4	1	4	1	5	2	5	3	5	1	7	2	9	3	10	6	30	390	7	5
0	109	Exercise Walk Alone Outside	1	0	1	3	5	1	5	3	5	1	3	1	1	1	4	1	5	0	5	1	6	5	5	1	9	1	10	2	11	0	45	45	7	5
1	109	LTPA Acrobatic Yoga Partner Outside	2	1	1	4	1	1	5	1	5	3	5	1	3	1	2	5	2	5	3	2	4	2	3	5	4	10	5	7	7	0	45	45	4	4
1	109	Exercise Snowboard Partner Outside	1	1	1	1	1	1	1	1	5	1	3	1	1	1	4	0	5	1	6	1	5	5	5	1	9	2	10	1	11	3	15	195	6	3
1	109	Exercise Dancing Group at Gym	1	1	0	4	1	1	5	1	5	5	5	1	3	1	5	4	3	2	5	2	5	4	4	2	9	4	7	6	10	1	30	90	4	5
1	109	Exercise Climbing Partner Outside	1	1	1	3	3	1	5	1	5	5	5	1	1	1	5	3	4	1	5	1	5	5	4	1	10	2	8	4	10	2	30	150	8	5
1	109	LTPA Skiing Group Outside	2	1	1	3	1	1	5	3	5	5	3	1	1	1	4	2	4	2	6	1	4	4	4	2	8	4	8	3	10	4	5	245	5	5
1	109	LTPA Skiing Group Outside	2	1	1	2	1	1	5	1	5	5	4	1	1	1	5	0	5	1	6	0	5	5	5	1	10	2	10	0	11	7	15	435	7	4
1	109	LTPA Skiing Group Outside	2	1	1	1	1	1	5	1	5	5	5	1	1	1	3	0	5	3	6	1	5	3	6	3	6	6	11	1	11	3	50	230	7	3
0	109	Exercise Climbing Partner at Gym	1	1	0	3	3	1	3	1	5	3	3	1	3	1	4	1	4	1	5	1	4	4	6	1	8	2	10	2	9	2	5	125	6	5
0	109	Exercise Run Alone Outside	1	0	1	3	4	1	5	1	5	1	5	1	2	1	5	3	5	1	5	1	6	4	4	1	9	2	9	4	11	0	55	55	6	5
0	109	Exercise Climbing Partner at Gym	1	1	0	2	3	1	5	1	5	3	3	1	1	1	2	3	1	4	3	4	4	2	4	4	4	8	5	7	7	2	45	165	7	5
1	110	Exercise Lift Alone at Gym	1	0	0	1	5	1	3	4	4	1	2	2	2	4	5	2	4	1	5	1	4	5	4	3	10	4	8	3	9	1	10	70	8	5
1	110	Exercise Lift Alone at Gym	1	0	0	1	5	1	2	4	4	1	2	2	3	4	6	1	4	4	6	0	4	6	5	5	12	9	9	1	10	1	10	70	8	5
1	110	Exercise Lift Partner at Gym	1	1	0	2	5	2	1	4	4	4	2	1	1	3	5	3	5	4	4	2	4	5	5	3	10	7	10	5	8	3	0	180	7	3
1	110	Exercise Lift Alone at Gym	1	0	0	3	5	1	3	3	3	1	4	1	4	4	1	2	3	2	4	3	3	5	5	1	6	3	8	5	7	1	10	70	7	5
0	110	Exercise Lift Alone at Gym	1	0	0	1	4	1	1	4	3	1	2	2	2	3	5	2	5	2	4	3	4	5	5	2	10	4	10	5	8	1	10	70	9	5
0	110	Exercise Lift Alone at Gym	1	0	0	1	5	3	1	4	5	1	3	3	2	3	4	3	5	2	4	3	4	4	5	2	8	4	10	6	8	1	0	60	4	3
0	110	Exercise Lift Alone at Gym	1	0	0	4	5	1	3	3	4	1	3	2	3	3	3	3	3	2	3	3	3	4	4	2	7	4	7	6	6	1	0	60	6	4
1	110	Exercise Lift Alone at Gym	1	0	0	1	4	1	1	3	3	1	1	1	2	2	4	3	4	4	5	5	3	4	4	2	8	6	8	8	8	1	10	70	6	2
1	110	Exercise Lift Partner at Gym	1	1	0	2	3	1	4	4	4	4	3	1	4	2	3	4	2	3	2	3	3	4	2	2	7	5	4	7	5	1	0	60	6	3
0	110	Exercise Lift Alone at Gym	1	0	0	2	4	1	4	5	3	1	2	1	4	2	3	5	1	3	5	4	3	3	1	2	6	5	2	9	8	1	0	60	8	3
1	110	Exercise Lift Partner at Gym	1	1	0	1	3	4	3	3	4	3	1	1	1	2	3	5	3	5	3	3	4	2	2	4	5	9	5	8	7	1	10	70	6	2
1	110	Exercise Lift Alone at Gym	1	0	0	1	5	1	2	5	3	1	1	4	1	4	5	2	5	3	4	1	4	3	4	2	8	5	9	3	8	1	0	60	7	3
1	110	Exercise Lift Alone at Gym	1	0	0	1	4	1	1	3	2	1	1	1	2	3	4	2	4	4	4	4	4	2	4	4	6	8	8	6	8	1	0	60	6	3
1	110	Exercise Lift Alone at Gym	1	0	0	1	4	1	1	4	4	1	2	3	2	2	5	2	3	2	4	3	4	4	3	3	9	5	6	5	8	1	10	70	6	4
1	110	Exercise Lift Alone at Gym	1	0	0	4	4	1	4	4	2	1	4	1	5	3	2	5	1	3	3	5	2	3	2	3	5	6	3	10	5	1	0	60	7	4
1	110	Exercise Lift Alone at Gym	1	0	0	1	4	1	1	4	3	1	2	3	3	3	4	4	3	2	3	2	3	4	3	2	8	4	6	6	6	1	0	60	7	3
1	110	Exercise Lift Alone at Gym	1	0	0	1	4	1	1	4	3	1	3	1	3	3	5	2	5	2	4	2	5	5	5	2	10	4	10	4	9	1	0	60	6	2
1	110	Exercise Lift Partner at Gym	1	1	0	1	4	2	3	4	4	4	2	2	3	2	4	2	4	2	4	5	4	4	4	2	8	4	8	7	8	1	10	70	6	3
1	110	Exercise Lift Alone at Gym	1	0	0	4	3	1	4	3	3	1	4	3	4	3	6	2	4	0	3	2	3	5	3	2	11	2	7	4	6	1	10	70	7	5
1	110	Exercise Lift Alone at Gym	1	0	0	1	5	1	2	5	4	1	2	4	2	3	5	3	4	2	4	2	4	3	4	2	8	4	8	5	8	1	5	65	6	3
1	110	Exercise Lift Alone at Gym	1	0	0	1	4	1	3	4	3	1	1	1	1	1	4	1	5	2	3	2	5	4	5	2	8	4	10	3	8	1	5	65	7	3
1	110	Exercise Lift Alone at Gym	1	0	0	1	5	1	3	4	4	1	2	2	2	2	5	3	3	2	4	4	3	4	3	2	9	4	6	7	7	1	5	65	7	4
1	110	Exercise Lift Alone at Gym	1	0	0	1	4	1	2	4	3	1	3	3	1	2	3	2	4	3	4	2	4	3	4	3	6	6	8	4	8	1	2	62	7	3
1	110	Exercise Lift Alone at Gym	1	0	0	2	5	1	2	4	3	1	2	4	2	2	5	2	4	5	4	4	4	5	5	2	10	7	9	6	8	1	5	65	8	4
1	112	Exercise Lift Partner at Gym	1	1	0	2	4	1	4	4	3	3	3	4	3	4	4	3	4	1	5	0	4	4	3	1	8	2	7	3	9	0	50	50	4	5
0	112	Exercise BW Alone at Home	1	0	0	4	4	3	4	3	4	1	4	4	2	4	2	4	2	4	4	3	5	3	4	2	5	6	6	7	9	0	30	30	3	4
1	112	LTPA Bouldering Alone at Gym	2	0	0	3	4	4	5	2	4	2	4	4	1	4	3	1	5	2	5	2	5	4	5	2	7	4	10	3	10	1	30	90	4	3
0	112	LTPA Bouldering Partner at Gym	2	1	0	3	4	3	4	3	4	4	3	3	1	4	4	1	5	2	5	2	5	4	5	2	8	4	10	3	10	1	25	85	6	5
1	112	LTPA Bouldering Group at Gym	2	1	0	3	4	4	4	4	5	4	3	4	3	4	4	4	3	2	6	2	4	4	4	2	8	4	7	6	10	2	40	160	4	5
1	112	Exercise BW Alone at Home	1	0	0	3	4	2	4	3	4	1	2	2	1	3	3	3	3	3	4	2	5	4	4	3	7	6	7	5	9	0	20	20	6	3
0	112	Exercise Run Alone Outside	1	0	1	4	3	1	3	3	3	1	4	3	4	4	2	5	3	3	4	3	5	3	4	2	5	5	7	8	9	0	48	48	3	4
1	112	LTPA Bouldering Partner at Gym	2	1	0	4	4	3	4	3	4	4	4	4	2	4	5	5	3	4	4	1	5	4	5	1	9	5	8	6	9	2	10	130	4	5
1	112	Exercise Lift Partner at Gym	1	1	0	3	4	1	4	4	4	4	3	4	3	5	3	1	1	3	5	1	5	4	5	2	7	5	6	2	10	0	55	55	4	4
1	112	LTPA Bouldering Partner at Gym	2	1	0	3	4	3	4	3	4	4	3	4	2	4	5	2	5	3	5	2	5	4	3	2	9	5	8	4	10	2	30	150	6	4
1	112	Exercise Lift Partner at Gym	1	1	0	4	4	1	4	2	4	2	4	4	2	4	4	2	4	2	5	1	5	4	4	2	8	4	8	3	10	0	45	45	4	4
1	112	LTPA Bouldering Partner at Gym	2	1	0	3	4	3	4	1	4	4	1	4	1	4	4	2	4	2	5	2	5	3	4	2	7	4	8	4	10	2	10	130	4	3
1	112	LTPA Bouldering Partner at Gym	2	1	0	1	4	3	4	2	5	5	2	3	1	4	5	1	5	0	5	2	5	5	6	1	10	1	11	3	10	3	40	220	6	5
1	112	LTPA Bouldering Partner at Gym	2	1	0	4	4	3	4	2	5	4	3	3	2	3	4	2	4	2	6	2	5	5	5	2	9	4	9	4	11	3	30	210	6	4
1	112	LTPA Bouldering Group at Gym	2	1	0	3	4	4	3	1	4	4	2	2	4	3	4	2	4	3	6	2	6	4	3	3	8	6	7	4	12	2	20	140	5	4
1	112	LTPA Bouldering Partner at Gym	2	1	0	3	4	4	3	2	2	4	3	3	1	4	3	3	4	3	4	1	5	3	4	3	6	6	8	4	9	2	20	140	6	4
1	112	Exercise Lift Alone at Home	1	0	0	4	4	2	4	2	4	1	3	3	1	4	5	3	3	2	5	2	5	5	5	2	10	4	8	5	10	0	35	35	6	5
1	112	Exercise Lift Alone at Home	1	0	0	3	4	1	4	4	3	1	2	4	2	4	4	1	5	1	5	1	5	5	5	1	9	2	10	2	10	0	30	30	6	4
0	121	Exercise Climbing Partner at Gym	1	1	0	5	5	1	5	2	5	5	5	4	5	4	2	5	3	3	4	5	1	4	2	4	6	7	5	10	5	0	45	45	9	3
0	121	Exercise Climbing Group at Gym	1	1	0	4	3	1	5	2	5	5	5	5	5	5	2	2	5	4	2	3	2	2	2	4	4	8	7	5	4	2	15	135	2	-1
0	121	Exercise Run Alone Outside	1	0	1	4	4	1	5	2	5	1	5	4	1	4	4	0	6	1	5	1	5	5	6	2	9	3	12	1	10	0	45	45	8	3
0	121	Exercise Climbing Alone at Gym	1	0	0	5	5	1	5	2	5	1	5	1	5	1	4	4	3	2	6	1	6	4	6	2	8	4	9	5	12	1	50	110	7	3
0	121	Exercise Climbing Group at Gym	1	1	0	2	5	1	5	2	5	5	5	3	2	3	5	0	6	1	5	0	6	5	6	1	10	2	12	0	11	3	20	200	8	5
1	121	Exercise Climbing Partner Outside	1	1	1	1	2	1	4	4	5	5	4	1	2	1	2	2	5	4	2	3	2	2	3	4	4	8	8	5	4	1	30	90	4	1
1	121	Exercise Climbing Group at Gym	1	1	0	4	5	4	5	2	5	5	4	1	4	1	3	2	5	4	2	2	4	2	4	4	5	8	9	4	6	3	0	180	7	3
0	121	Exercise Climbing Partner at Gym	1	1	0	5	5	1	5	2	5	5	5	1	5	1	3	5	2	3	2	4	2	2	1	4	5	7	3	9	4	3	20	200	6	5
1	121	Exercise Climbing Group at Gym	1	1	0	5	5	1	5	2	5	5	5	1	5	1	3	6	1	3	0	5	1	5	1	2	8	5	2	11	1	4	0	240	6	3
0	121	Exercise Climbing Partner at Gym	1	1	0	4	5	1	5	2	5	3	5	4	5	4	6	0	6	0	5	0	5	6	6	0	12	0	12	0	10	2	30	150	2	-1
1	121	LTPA Climbing Partner Outside	2	1	1	5	4	1	4	2	5	5	4	1	5	1	5	5	2	2	4	4	3	5	2	2	10	4	4	9	7	2	0	120	5	2
1	121	LTPA Climbing Partner Outside	2	1	1	5	1	1	5	1	5	5	5	1	4	1	5	4	2	2	4	5	4	4	2	2	9	4	4	9	8	2	0	120	7	4
1	121	LTPA Climbing Group Outside	2	1	1	2	2	1	4	1	5	5	4	1	4	1	5	2	4	2	5	2	5	5	5	2	10	4	9	4	10	1	30	90	4	2
1	121	LTPA Climbing Group Outside	2	1	1	2	3	1	5	2	5	5	4	3	3	3	4	1	5	2	5	2	5	4	5	2	8	4	10	3	10	3	10	190	7	5
1	121	LTPA Climbing Partner Outside	2	1	1	1	3	1	5	2	5	5	5	2	4	2	5	1	5	1	5	1	6	5	5	1	10	2	10	2	11	2	30	150	8	4
0	121	Exercise BW Group at Gym	1	1	0	5	5	1	5	2	5	3	5	4	5	4	4	5	3	4	2	5	2	3	2	4	7	8	5	10	4	2	0	120	9	4
0	121	LTPA Walk Alone Outside	2	0	1	5	2	1	5	4	3	1	5	4	5	4	5	4	2	2	2	5	2	5	2	3	10	5	4	9	4	1	0	60	1	5
0	121	Exercise Lift Group at Gym	1	1	0	5	4	1	5	2	5	1	3	3	5	3	2	6	1	2	0	4	1	3	0	2	5	4	1	10	1	2	30	150	9	5
1	121	Exercise Climbing Partner at Gym	1	1	0	2	5	1	4	2	5	5	2	2	2	2	5	2	5	2	5	1	6	5	5	2	10	4	10	3	11	4	0	240	9	5
1	121	Exercise Run Alone Outside	1	0	1	2	5	1	4	4	2	1	4	1	4	1	3	1	5	3	3	2	2	3	3	3	6	6	8	3	5	0	40	40	6	3
0	121	Exercise BW Group at Gym	1	1	0	5	4	1	5	2	5	4	2	4	5	4	6	4	2	0	3	4	2	6	1	0	12	0	3	8	5	1	30	90	5	3
0	121	Exercise Run Partner at Gym	1	1	0	5	4	1	5	2	5	2	4	5	5	5	4	5	2	2	2	2	3	4	2	2	8	4	4	7	5	0	50	50	9	4
0	121	Exercise Climbing Alone at Gym	1	0	0	1	5	1	2	3	5	1	5	2	2	2	5	0	6	2	5	0	6	4	6	2	9	4	12	0	11	3	30	210	9	5
1	121	Exercise Climbing Partner at Gym	1	1	0	3	5	1	4	2	5	5	4	1	2	1	5	2	5	2	5	2	5	5	5	2	10	4	10	4	10	3	0	180	8	5
0	121	Exercise BW-Climbing Alone at Gym	1	0	0	1	5	1	4	2	5	1	5	2	1	2	5	0	5	2	5	0	6	5	5	2	10	4	10	0	11	3	0	180	10	5
0	121	Exercise Climbing Partner at Gym	1	1	0	5	5	1	5	2	5	5	5	3	5	3	6	4	2	0	3	3	1	6	2	0	12	0	4	7	4	3	0	180	7	4
0	121	Exercise BW-Climbing Alone at Gym	1	0	0	3	5	1	5	2	5	1	5	4	5	4	3	0	6	4	5	0	5	3	6	3	6	7	12	0	10	2	15	135	9	5
0	121	Exercise Climbing Group at Gym	1	1	0	4	5	1	5	2	5	5	2	3	5	3	2	0	6	4	5	1	5	2	4	5	4	9	10	1	10	2	10	130	9	5
0	121	Exercise Climbing Partner at Gym	1	1	0	1	5	1	3	2	5	5	4	3	2	3	5	0	5	2	5	0	6	2	5	2	7	4	10	0	11	2	45	165	8	4
1	121	LTPA Climbing Partner Outside	2	1	1	1	4	1	5	2	5	5	5	2	3	2	6	2	6	2	5	0	5	5	6	2	11	4	12	2	10	2	0	120	6	4
1	121	LTPA Climbing Partner Outside	2	1	1	1	1	1	4	2	5	5	4	2	3	2	5	0	6	2	6	0	6	4	6	2	9	4	12	0	12	2	30	150	6	4
1	121	Exercise Climbing Group at Gym	1	1	0	3	5	1	5	2	5	5	4	2	2	2	3	0	6	4	6	0	5	3	6	4	6	8	12	0	11	3	0	180	9	5
0	122	Exercise Bouldering Partner at Gym	1	1	0	5	4	1	3	4	5	4	5	3	5	5	0	6	2	5	5	4	0	0	4	5	0	10	6	10	5	3	15	195	8	4
1	122	LTPA Bouldering Alone at Gym	2	0	0	5	5	2	5	4	5	4	5	4	5	5	3	4	3	4	5	1	1	3	5	4	6	8	8	5	6	3	0	180	3	5
1	122	LTPA Bouldering Alone at Gym	2	0	0	4	4	2	5	4	5	4	5	5	5	5	4	2	5	3	5	1	3	5	5	2	9	5	10	3	8	3	20	200	3	5
1	122	Exercise Bouldering Group at Gym	1		0	5	5	2	5	3	5	4	5	5	5	5	2	5	5	5	6	0	5	3	5	5	5	10	10	5	11	2	30	150	3	4
1	122	LTPA Bouldering Partner at Gym	2	1	0	5	5	1	5	3	5	4	5	5	5	5	1	4	2	5	6	5	2	3	4	5	4	10	6	9	8	2	30	150	3	5
0	122	LTPA Bouldering Alone Outside	2	0	1	5	4	1	5	4	5	5	5	3	5	5	1	5	3	5	6	5	3	2	4	4	3	9	7	10	9	1	50	110	3	4
1	122	LTPA Bouldering Group at Gym	2	1	0	5	5	3	5	4	5	5	5	5	5	5	3	1	5	2	6	0	5	6	6	2	9	4	11	1	11	2	30	150	3	5
1	122	LTPA Parcours Group Outside	2	1	1	5	5	1	5	2	5	4	5	5	5	5	1	5	1	5	5	1	3	2	4	5	3	10	5	6	8	1	40	100	3	4
1	122	Exercise BW Alone at Gym	1	0	0	5	5	1	5	5	5	3	5	5	5	5	5	3	5	1	5	0	3	4	6	1	9	2	11	3	8	2	0	120	4	3
1	122	LTPA Bouldering Alone at Gym	2	0	0	5	5	3	5	4	5	4	5	5	5	5	5	1	2	1	2	5	6	5	2	1	10	2	4	6	8	3	20	200	3	5
1	122	LTPA Snowboard Group Outside	2	1	1	5	5	1	5	2	5	2	5	5	5	5	2	1	4	5	2	2	2	0	6	5	2	10	10	3	4	3	30	210	3	2
1	122	LTPA Bouldering Alone at Gym	2	0	0	5	5	2	5	2	5	3	5	5	5	5	1	4	2	6	5	1	4	0	4	6	1	12	6	5	9	2	0	120	3	-1
0	122	LTPA Walk Alone Outside	2	0	1	5	5	1	3	3	5	2	5	1	5	5	0	5	0	5	0	6	2	2	0	5	2	10	0	11	2	0	50	50	2	3
1	122	LTPA Climbing Partner at Gym	2	1	0	5	5	2	5	5	5	5	5	5	5	5	3	2	5	4	6	0	5	4	6	5	7	9	11	2	11	3	10	190	2	5
0	122	LTPA Bouldering Alone at Gym	2	0	0	5	5	1	5	5	5	2	5	5	5	5	2	4	4	3	5	2	1	2	5	2	4	5	9	6	6	1	0	60	2	4
0	123	LTPA Yoga Alone at Home	2	0	0	3	5	1	4	4	5	1	5	1	4	3	2	3	3	5	4	3	4	1	3	5	3	10	6	6	8	0	40	40	2	-1
1	123	LTPA Yoga Alone at Home	2	0	0	5	5	1	5	3	5	1	4	1	3	3	1	3	3	6	3	2	3	4	3	6	5	12	6	5	6	1	45	105	4	-2
0	123	LTPA Bouldering Group at Gym	2	1	0	2	4	2	4	2	5	5	5	2	4	4	2	4	2	4	3	4	3	3	3	5	5	9	5	8	6	2	59	179	6	-1
0	123	LTPA Yoga Alone at Home	2	0	0	5	4	1	3	3	5	1	3	1	5	3	3	4	4	3	3	2	4	3	2	3	6	6	6	6	7	0	30	30	2	3
1	123	LTPA Bouldering Group at Gym	2	1	0	4	4	2	4	4	5	3	4	1	1	3	4	4	4	4	2	4	4	2	4	4	6	8	8	8	6	2	10	130	4	1
0	123	LTPA Bouldering Group at Gym	2	1	0	3	4	2	5	2	5	5	5	1	5	3	3	5	3	3	6	2	4	3	2	2	6	5	5	7	10	4	10	250	6	2
1	123	LTPA Bouldering Group at Gym	2	1	0	4	5	2	5	2	5	2	5	1	5	1	3	5	4	3	5	4	4	3	3	4	6	7	7	9	9	2	10	130	6	2
0	123	LTPA Yoga Alone at Home	2	0	0	4	5	1	5	3	5	1	5	1	5	4	5	5	4	3	4	4	4	3	5	4	8	7	9	9	8	0	10	10	0	0
0	123	LTPA Boulderung Alone at Gym	2	0	0	5	5	3	5	1	5	2	5	1	5	3	5	2	4	2	5	3	3	5	5	2	10	4	9	5	8	1	45	105	6	3
0	123	Exercise Lift-BW-Yoga Alone at Home	1	0	0	3	5	1	4	5	5	1	5	1	3	5	4	5	4	3	5	3	3	4	2	3	8	6	6	8	8	1	5	65	3	3
0	123	LTPA Ballett Group at Gym	2	1	0	3	5	3	5	1	5	1	4	1	2	3	3	5	4	4	5	3	5	4	4	3	7	7	8	8	10	0	58	58	4	3
0	123	LTPA Bouldering Group at Gym	2	1	0	3	5	2	4	2	5	4	5	1	4	1	2	5	2	5	6	2	5	3	2	5	5	10	4	7	11	2	0	120	5	3
0	123	LTPA Bouldering Alone at Gym	2	0	0	3	5	3	5	2	5	2	5	1	4	4	4	2	3	2	4	2	5	5	5	3	9	5	8	4	9	2	30	150	6	3
0	123	LTPA Yoga Alone at Home	2	0	0	3	3	1	5	3	5	1	5	1	4	2	4	4	4	4	2	3	3	4	2	4	8	8	6	7	5	0	30	30	2	2
1	123	LTPA Bouldering Alone at Gym	2	0	0	4	5	3	5	2	5	3	5	1	4	3	4	5	2	5	2	2	3	2	2	5	6	10	4	7	5	3	5	185	7	3
																																	109	#DIV/0!	#DIV/0!	#DIV/0!
																																	110	#DIV/0!	#DIV/0!	#DIV/0!
																																	112	#DIV/0!	#DIV/0!	#DIV/0!
																																	121	#DIV/0!	#DIV/0!	#DIV/0!
																																	122	#DIV/0!	#DIV/0!	#DIV/0!
																																	123	#DIV/0!	#DIV/0!	#DIV/0!

## Sheet: LTPA Only_For Analysis
SurveyType	StudyID	PA__Descript	PA_Domain	PA_SocialContext	PA_Location	BMZI_ReduceStress	BMZI_PrimaryFitness	BMZI_Compete	BMZI_ReplenEnergy	BMZI_PrimaryHealth	BMZI_EnjoyMove	BMZI_BeSocial	BMZI_Relax	BMZI_RegWeight	BMZI_OrgThoughts	BMZI_ShapeBody	ARMS_PhysFresh	ARMS_MentalTired	ARMS_FocusWell	ARMS_PhysSpent	ARMS_HandleFeels	ARMS_CantFocus	ARMS_UnderControl	ARMS_FeelFIt	ARMS_ThinkClear	ARMS_PhysTired	Physical_Readiness	Physical_Fatigue	Cognitive_Readiness	Cognitive_Fatigue	ThreatChallenge_Readiness	PA_Duration_H	PA_Duration_Min	PA_TotalDuration_Min	PA_RPE	PA_FeelingScale
0=momentary 1=retrospective		Description based on domain, mode, social context, and environment reported	1= leisure-time exercise 2= leisure-time PA 3= transportation PA 4= occupational PA 5= domestic PA	0=alone 1=with other(s)	0=indoors 1=outside 2=Indoors & outside	1=strongly disagree 2. 3. 4. 5=strongly agree											0=does not apply at all 1. 2. 3. 4. 5. 6=fully applies										PhysFresh + FeelFit	PhysSpent + PhysTired	FocusWell + ThinkClear	MentalTired + CantFocus	HandleFeels + UnderControl	Hours		(H x 60) + min	0=rest 1=very, very easy 2=easy 3=moderate 4=somewhat hard 5=hard 6. 7=very hard 8. 9. 10=maximal	+5=very good +4. +3=good +2. +1=fairly good 0=neutral -1=fairly bad -2. -3=bad -4. -5=very bad
1	001	Exercise Run Alone Outside	1	0	1	3	5	1	1	4	4	1	3	2	4	2	3	5	2	4	4	4	3	3	2	6	6	10	4	9	7	1	5	65	7	-2
1	001	Exercise Run Alone Outside	1	0	1	4	5	1	2	4	3	1	2	3	2	1	4	1	3	3	4	3	2	1	1	5	5	8	4	4	6	0	50	50	4	3
0	001	Exercise Run Alone Outside	1	0	1	3	4	1	1	4	4	1	2	2	3	2	3	1	4	4	3	1	3	4	2	2	7	6	6	2	6	1	57	117	5	3
1	001	Exercise Run Alone Outside	1	0	1	4	4	1	3	4	4	1	4	2	5	3	5	2	1	2	4	1	4	4	5	2	9	4	6	3	8	1	0	60	6	4
1	001	Exercise Run Alone Outside	1	0	1	5	4	1	3	4	4	1	5	2	5	3	4	6	4	3	1	5	1	4	2	4	8	7	6	11	2	0	35	35	4	3
1	001	Exercise Run Alone at Gym	1	0	0	2	4	1	1	4	4	1	2	2	3	1	3	1	4	3	5	3	4	5	3	2	8	5	7	4	9	1	0	60	3	4
1	001	Exercise Run Alone Outside	1	0	1	1	4	1	1	4	3	1	2	2	4	1	0	4	0	5	4	3	4	1	2	6	1	11	2	7	8	0	45	45	3	-3
0	001	Exercise Run Alone Outside	1	0	1	1	4	1	1	4	1	1	1	3	1	3	0	6	2	6	2	6	2	0	2	6	0	12	4	12	4	1	59	119	3	1
0	002	Exercise Lift-BW-Yoga-Cardio Alone at Gym	1	0	0	5	2	1	1	1	1	1	4	1	5	1	3	4	2	3	0	3	2	3	2	2	6	5	4	7	2	2	0	120	3	5
0	002	Exercise Yoga Alone at Home	1	0	0	3	1	1	1	1	4	1	4	1	1	1	4	3	5	2	4	3	2	5	4	4	9	6	9	6	6	1	0	60	1	3
1	002	Exercise Lift-BW Alone at Gym	1	0	0	4	5	3	4	3	2	1	1	1	3	4	4	4	4	2	4	3	5	5	6	4	9	6	10	7	9	2	15	135	8	5
0	002	Exercise Lift-PowerLift Alone at Gym	1	0	0	4	4	4	3	1	1	4	1	1	4	1	5	4	5	1	5	2	5	6	6	4	11	5	11	6	10	2	0	120	4	5
0	002	Exercise Lift-BW Alone at Gym	1	0	0	1	4	1	4	2	2	4	3	2	4	5	5	1	5	1	6	0	6	6	6	1	11	2	11	1	12	1	30	90	3	3
0	002	Exercise Lift-BW-Yoga Alone at Gym	1	0	0	3	4	2	5	3	3	2	3	2	4	3	3	4	2	4	6	0	4	4	4	5	7	9	6	4	10	1	30	90	3	4
0	002	Exercise Lift-BW-Yoga Alone at Gym	1	0	0	3	1	1	4	3	2	1	2	1	1	1	1	5	1	4	3	4	4	2	4	5	3	9	5	9	7	0	45	45	3	3
0	002	Exercise Yoga Alone at Home	1	0	0	3	2	1	3	4	3	1	3	1	1	1	1	6	0	6	1	5	0	1	2	6	2	12	2	11	1	0	30	30	1	1
0	002	Exercise Lift Alone at Gym	1	0	0	1	1	1	1	1	2	1	1	1	2	2	4	4	5	2	5	1	4	5	6	3	9	5	11	5	9	1	0	60	4	1
0	002	Exercise Lift Alone at Gym	1	0	0	4	4	1	3	2	1	5	2	1	1	3	4	3	4	2	6	1	6	4	6	2	8	4	10	4	12	3	0	180	4	5
1	002	Exercise BW Alone at Gym	1	0	0	1	4	1	3	1	4	3	2	1	4	3	6	1	6	1	6	0	6	4	6	1	10	2	12	1	12	1	15	75	4	4
0	002	Exercise Lift Alone at Gym	1	0	0	2	4	1	3	3	2	1	2	3	3	4	6	5	6	1	3	1	6	4	6	1	10	2	12	6	9	0	30	30	5	5
0	002	Exercise Lift Alone at Gym	1	0	0	1	4	1	2	3	1	1	1	2	1	4	4	6	4	2	4	2	5	4	4	2	8	4	8	8	9	1	30	90	6	4
0	002	Exercise Lift-BW-Yoga Alone at Gym	1	0	0	5	4	1	1	4	1	1	4	1	5	1	4	4	5	4	2	3	4	3	4	4	7	8	9	7	6	1	30	90	8	1
0	005	Exercise Walk Alone Outside	1	0	1	5	4	1	3	4	5	1	4	3	4	3	2	5	3	3	4	2	4	2	2	3	4	6	5	7	8	1	0	60	2	1
0	005	Exercise Walk Alone Outside	1	0	1	4	4	1	4	4	5	1	4	3	4	3	4	4	3	3	4	2	4	4	4	3	8	6	7	6	8	1	10	70	3	3
0	005	Exercise Walk Partner Outside	1	1	1	5	4	1	5	5	5	3	4	3	4	3	5	2	4	2	5	4	5	4	5	2	9	4	9	6	10	1	5	65	3	5
0	005	Exercise Walk Alone Outside	1	0	1	5	4	1	4	5	5	1	5	3	4	3	5	4	5	2	4	1	2	4	4	2	9	4	9	5	6	0	50	50	3	4
0	005	Exercise Walk Alone Outside	1	0	1	5	5	1	4	4	5	1	5	3	4	3	4	4	3	3	4	2	4	4	2	2	8	5	5	6	8	0	48	48	3	4
0	005	Exercise Walk Alone Outside	1	0	1	5	3	1	2	3	5	1	4	3	4	3	3	5	3	3	3	3	3	2	3	3	5	6	6	8	6	0	50	50	3	3
0	005	Exercise Walk Alone Outside	1	0	1	5	5	1	4	4	4	1	5	4	5	3	5	4	4	2	4	4	4	5	4	3	10	5	8	8	8	0	56	56	3	5
0	005	Exercise Walk Alone Outside	1	0	1	5	4	1	2	3	4	1	4	4	4	4	4	6	2	3	3	5	2	3	2	2	7	5	4	11	5	0	58	58	3	4
0	005	Exercise Walk Alone Outside	1	0	1	5	4	1	4	4	5	1	4	4	4	4	5	4	3	1	3	4	5	5	4	2	10	3	7	8	8	0	42	42	3	4
1	005	Exercise Walk Partner Outside	1	1	1	5	5	1	4	3	5	4	4	3	4	4	6	1	4	1	5	1	4	4	5	2	10	3	9	2	9	1	16	76	4	4
0	005	Exercise Walk Partner Outside	1	1	1	5	5	1	3	4	5	4	4	4	3	4	4	4	4	3	4	2	5	4	5	3	8	6	9	6	9	0	55	55	3	4
0	005	Exercise Lift Alone at Gym	1	0	0	5	4	1	2	3	3	1	5	5	5	5	4	5	2	2	3	4	2	2	2	3	6	5	4	9	5	0	37	37	2	3
0	005	Exercise Walk Group Outside	1	1	1	4	5	2	4	4	4	4	5	4	4	4	4	2	5	2	4	2	4	4	4	2	8	4	9	4	8	0	37	37	3	5
0	005	Exercise Walk Partner Outside	1	1	1	4	5	1	4	4	5	4	5	4	4	4	5	2	4	2	4	2	4	4	5	1	9	3	9	4	8	1	14	74	3	4
0	005	Exercise Lift Alone at Gym	1	0	0	5	5	1	4	4	4	1	4	4	4	4	4	4	5	2	4	2	4	4	4	2	8	4	9	6	8	0	43	43	3	5
0	005	Exercise Walk Alone Outside	1	0	1	5	4	1	4	5	4	1	4	4	5	4	4	2	3	3	3	2	4	4	4	2	8	5	7	4	7	0	21	21	2	5
0	005	Exercise Walk Partner Outside	1	1	1	5	5	1	5	5	5	4	5	4	4	4	5	1	4	2	4	1	5	4	5	2	9	4	9	2	9	0	43	43	3	4
0	005	Exercise Walk Alone Outside	1	0	1	4	4	1	3	4	5	1	4	4	4	4	2	4	2	4	4	4	4	4	3	4	6	8	5	8	8	0	30	30	3	4
0	005	Exercise Walk Alone Outside	1	0	1	5	5	1	4	4	5	1	4	4	4	4	4	2	4	2	4	2	5	5	5	2	9	4	9	4	9	0	20	20	3	4
0	005	Exercise Walk Alone Outside	1	0	1	5	5	1	4	4	4	1	4	4	4	5	4	1	4	2	4	2	5	4	4	2	8	4	8	3	9	0	45	45	3	4
0	005	Exercise Walk Alone Outside	1	0	1	5	5	1	4	4	4	1	5	4	5	5	5	5	2	2	2	5	3	4	2	2	9	4	4	10	5	0	42	42	3	-3
0	005	Exercise Walk Partner Outside	1	1	1	5	3	1	1	2	4	4	5	2	5	1	1	5	2	4	2	4	1	2	2	2	3	6	4	9	3	0	49	49	3	3
0	005	Exercise Walk Alone Outside	1	0	1	4	4	1	2	3	4	1	3	3	4	3	2	4	3	4	2	4	3	2	2	4	4	8	5	8	5	0	45	45	2	3
0	005	Exercise Walk Partner Outside	1	1	1	4	4	1	3	4	4	4	4	3	3	3	4	3	4	2	4	2	4	3	4	2	7	4	8	5	8	1	0	60	3	5
0	005	Exercise Walk Alone Outside	1	0	1	4	4	1	5	4	5	1	4	4	4	3	4	4	3	3	2	4	3	2	2	3	6	6	5	8	5	0	33	33	3	5
0	005	Exercise Walk Partner Outside	1	1	1	4	5	1	2	3	4	5	4	4	3	3	4	4	4	3	3	3	4	2	3	2	6	5	7	7	7	1	7	67	3	5
0	005	Exercise Walk Alone Outside	1	0	1	5	4	1	3	4	4	1	4	3	5	2	4	4	3	2	2	4	2	2	2	2	6	4	5	8	4	0	43	43	3	4
0	005	Exercise Walk Partner Outside	1	1	1	4	5	1	3	4	5	4	4	4	4	3	5	2	4	2	3	2	4	4	2	2	9	4	6	4	7	0	49	49	2	3
0	005	Exercise Walk Alone Outside	1	0	1	5	5	1	4	4	5	1	4	2	4	3	5	4	2	2	3	4	4	4	3	2	9	4	5	8	7	0	43	43	3	5
0	005	Exercise Walk Alone Outside	1	0	1	5	4	1	4	4	5	1	4	4	4	4	5	2	4	1	4	1	4	4	4	1	9	2	8	3	8	0	15	15	2	5
0	005	Exercise Walk Alone Outside	1	0	1	4	4	1	4	5	5	1	4	4	4	3	5	5	3	1	3	4	4	3	2	2	8	3	5	9	7	0	45	45	3	4
0	005	Exercise Walk Alone Outside	1	0	1	4	4	1	3	4	4	1	4	4	3	2	4	4	3	3	3	4	3	3	3	4	7	7	6	8	6	0	49	49	3	3
0	005	Exercise Walk Group Outside	1	1	1	4	5	2	4	5	5	5	4	4	3	2	4	3	3	2	3	3	4	4	4	2	8	4	7	6	7	0	56	56	4	4
0	006	Exercise Walk-Lift Alone at Gym	1	0	0	2	4	1	4	4	3	1	4	3	4	3	3	1	3	3	5	2	4	3	4	2	6	5	7	3	9	1	10	70	5	3
0	006	Exercise Lift Alone at Gym	1	0	0	3	4	1	4	4	4	1	5	3	4	3	4	5	4	3	3	3	4	3	4	3	7	6	8	8	7	1	5	65	7	3
0	006	Exercise Bike Alone at Gym	1	0	0	3	4	1	3	4	3	1	5	3	4	3	4	5	3	2	3	3	1	3	4	3	7	5	7	8	4	0	45	45	4	2
0	006	Exercise Lift-Row Alone at Gym	1	0	0	2	4	1	3	4	4	1	3	3	3	3	4	2	4	2	4	2	3	3	3	3	7	5	7	4	7	1	0	60	3	2
1	006	Exercise Walk-Lift Partner at Gym	1	1	0	3	5	1	1	5	3	1	3	3	4	3	2	5	3	3	2	4	2	3	3	4	5	7	6	9	4	1	45	105	4	2
0	006	Exercise Lift Partner at Gym	1	1	0	2	3	1	3	4	2	4	1	3	3	3	2	4	3	5	3	3	3	4	2	4	6	9	5	7	6	1	0	60	5	1
1	006	Exercise Walk-Lift Partner at Gym	1	1	0	3	4	1	3	3	3	4	4	3	3	3	3	5	2	4	3	4	2	2	4	5	5	9	6	9	5	1	0	60	3	1
0	006	Exercise Walk-Lift Alone at Gym	1	0	0	1	5	1	2	5	4	1	2	3	2	3	4	2	3	2	3	3	4	2	4	3	6	5	7	5	7	1	0	60	3	1
0	006	Exercise Lift Partner at Gym	1	1	0	2	5	1	2	3	5	4	2	3	3	3	4	2	2	2	4	2	3	2	4	2	6	4	6	4	7	1	0	60	4	2
0	006	Exercise Lift Alone at Gym	1	0	0	1	4	1	4	3	4	3	4	3	3	3	3	3	4	4	4	2	3	2	4	2	5	6	8	5	7	1	0	60	5	2
1	006	Exercise BW Partner at Gym	1	1	0	3	3	2	3	4	4	4	2	3	3	3	4	2	4	2	4	4	3	1	3	3	5	5	7	6	7	1	0	60	6	2
0	006	Eercise Lift Alone at Gym	1	0	0	2	3	1	2	3	3	1	3	4	2	2	3	4	3	5	2	2	3	1	3	4	4	9	6	6	5	1	15	75	3	-3
0	006	Exercise BW Partner at Gym	1	1	0	3	4	1	3	4	3	4	2	4	2	3	3	4	4	3	4	3	1	1	2	3	4	6	6	7	5	1	30	90	3	2
0	006	Exercise Bike Alone at Gym	1	0	0	3	4	1	4	4	3	2	3	3	3	4	2	2	3	4	4	3	4	2	4	4	4	8	7	5	8	0	45	45	7	2
0	006	Exercise Lift-Bike Alone at Gym	1	0	0	3	4	1	3	4	4	3	1	3	3	4	5	5	2	2	4	5	4	1	2	2	6	4	4	10	8	1	20	80	6	2
0	006	Exercise Walk Partner at Gym and Outside	1	1	2	3	4	2	3	3	4	4	3	3	2	3	3	3	4	3	2	2	2	2	2	3	5	6	6	5	4	0	45	45	4	2
0	006	Exercise Walk Alone at Gym	1	0	0	2	4	1	1	4	4	1	2	4	2	3	2	2	3	4	3	2	3	1	3	3	3	7	6	4	6	0	40	40	5	1
0	006	Exercise BW Alone at Home	1	0	0	3	4	1	3	4	5	1	3	3	4	2	4	2	4	2	3	2	4	2	4	2	6	4	8	4	7	0	30	30	3	2
0	006	Exercise Bike Alone at Gym	1	0	0	2	4	1	2	4	3	2	2	3	2	2	5	2	4	2	3	2	2	1	4	2	6	4	8	4	5	0	45	45	5	2
0	006	Exercise Walk Alone Outside	1	0	1	3	4	2	4	4	5	3	3	3	4	3	2	4	4	2	4	2	3	1	2	4	3	6	6	6	7	0	45	45	2	-3
0	006	Exercise Walk Alone Outside	1	0	1	2	5	2	3	4	4	2	2	3	2	3	2	4	2	4	2	3	1	1	3	4	3	8	5	7	3	1	0	60	5	-2
0	006	Exercise Ergometer Alone at Gym	1	0	0	2	4	1	2	4	4	2	3	3	2	3	4	2	3	2	3	2	3	1	3	2	5	4	6	4	6	0	30	30	7	-1
0	006	Exercise Lift Alone at Gym	1	0	0	2	4	1	3	4	4	2	2	4	3	3	3	2	3	2	2	2	1	1	3	2	4	4	6	4	3	0	45	45	4	1
0	006	Exercise Walk Alone Outside	1	0	1	2	4	2	3	4	3	2	2	3	2	3	2	5	2	4	2	3	2	1	3	4	3	8	5	8	4	1	0	60	3	1
0	006	Exercise Lift Alone at Gym	1	0	0	2	4	1	4	4	3	2	2	3	2	2	3	2	4	4	2	2	2	1	3	4	4	8	7	4	4	1	0	60	6	1
0	007	Exercise Lift Alone at Gym	1	0	0	3	5	1	2	3	4	1	4	2	2	5	4	3	3	0	5	2	6	3	4	1	7	1	7	5	11	1	14	74	3	3
0	007	Exercise Lift Alone at Gym	1	0	0	4	4	3	3	3	3	1	3	2	3	5	5	2	4	0	5	0	4	3	5	0	8	0	9	2	9	1	30	90	4	1
1	007	Exercise Run Group Outside	1	1	1	4	2	5	4	2	3	5	4	1	2	1	4	3	6	0	6	0	5	6	6	0	10	0	12	3	11	0	30	30	5	-3
1	007	Exercise Lift Alone at Gym	1	0	0	3	5	2	1	2	4	1	4	1	1	5	4	3	3	2	4	4	4	4	4	2	8	4	7	7	8	1	30	90	3	3
1	007	Exercise Lift Alone at Gym	1	0	0	4	4	1	1	2	4	1	4	1	1	5	4	3	5	2	5	0	4	6	5	0	10	2	10	3	9	1	30	90	4	3
1	007	Exercise Lift Alone at Gym	1	0	0	3	4	1	2	2	2	1	2	1	2	5	5	2	3	0	5	0	3	4	5	0	9	0	8	2	8	0	50	50	3	1
1	007	Exercise Lift Alone at Gym	1	0	0	5	1	1	3	1	1	1	4	1	1	4	6	2	0	0	0	0	0	6	0	0	12	0	0	2	0	1	20	80	3	-4
1	007	Exercise Lift Alone at Gym	1	0	0	2	4	3	1	3	3	1	2	1	1	5	5	0	5	0	6	4	4	5	1	0	10	0	6	4	10	0	45	45	5	3
1	007	Exercise Sprints Alone at Gym	1	0	0	2	5	2	2	3	3	1	2	1	1	5	2	3	6	2	6	0	3	4	6	4	6	6	12	3	9	0	18	18	4	-3
1	007	Exercise Sprints Alone at Gym	1	0	0	4	3	2	4	3	3	1	3	1	3	5	5	3	6	1	6	3	3	4	6	1	9	2	12	6	9	0	15	15	3	1
1	007	Exercise Lift-Sprints Alone at Gym	1	0	0	3	3	3	3	3	4	1	3	1	2	5	3	4	3	0	6	3	4	5	5	0	8	0	8	7	10	0	50	50	3	1
0	007	Exercise Lift Alone at Gym	1	0	0	4	3	1	2	3	2	1	5	1	3	5	3	6	2	1	6	0	6	5	3	1	8	2	5	6	12	0	50	50	4	2
1	007	Exercise Sprints Alone at Gym	1	0	0	3	3	3	3	3	3	1	2	1	2	5	4	1	6	1	6	1	6	5	6	1	9	2	12	2	12	0	20	20	3	3
1	007	Exercise Lift Alone at Gym	1	0	0	2	3	4	1	3	3	1	3	2	2	5	4	4	5	3	6	0	6	4	6	2	8	5	11	4	12	1	0	60	3	3
0	007	Exercise Lift Alone at Gym	1	0	0	3	3	3	1	2	1	1	2	2	2	5	4	3	5	2	6	5	6	3	2	2	7	4	7	8	12	1	0	60	3	4
0	007	Exercise Lift Alone at Gym	1	0	0	3	3	5	2	3	3	1	2	3	2	5	6	0	5	0	6	3	6	6	6	0	12	0	11	3	12	0	50	50	4	3
1	008	Exercise Bike Partner Outside	1	1	1	1	5	1	3	3	4	4	1	2	1	1	6	0	6	0	6	0	6	5	6	0	11	0	12	0	12	4	0	240	5	1
1	008	Exercise Bike Partner Outside	1	1	1	3	5	2	3	3	4	4	3	2	1	2	5	0	6	5	6	0	6	5	6	2	10	7	12	0	12	3	12	192	5	1
1	008	Exercise Bike Group Outside	1	1	1	1	5	2	2	3	3	4	2	2	1	2	6	0	6	0	6	0	6	5	6	1	11	1	12	0	12	3	15	195	4	3
1	008	LTPA Walk Partner Outside	2	1	1	1	1	1	3	1	4	5	4	1	1	1	6	0	6	0	6	0	6	6	6	0	12	0	12	0	12	0	30	30	1	5
1	008	Exericse Bike Alone Outside	1	0	1	2	5	1	2	2	4	1	2	2	1	2	6	0	6	0	6	0	6	4	6	0	10	0	12	0	12	1	25	85	5	3
1	008	Exercise Bike Partner Outside	1	1	1	1	5	1	2	4	4	5	1	2	1	3	6	0	6	0	6	0	6	6	6	0	12	0	12	0	12	2	30	150	4	4
0	008	Exercise Bike Group Outside	1	1	1	1	5	2	1	4	4	5	1	2	1	3	3	0	6	1	6	0	6	6	6	3	9	4	12	0	12	4	56	296	7	-1
1	008	Exercise BW Therapy at Therapist Office	1	1	0	1	5	1	1	5	1	1	1	1	1	1	6	0	6	0	6	0	6	6	6	0	12	0	12	0	12	0	45	45	3	3
1	008	Exercise Bike Alone Outside	1	0	1	1	4	1	1	1	5	1	1	1	1	1	6	0	6	0	6	0	6	6	6	0	12	0	12	0	12	1	0	60	3	3
1	008	Exercise Bike Group Outside	1	1	1	1	5	3	1	1	3	5	1	2	1	1	4	0	6	2	6	0	6	4	6	2	8	4	12	0	12	1	56	116	5	-1
1	008	Exercise Bike Alone Outside	1	0	1	1	5	1	1	1	5	1	3	2	1	2	6	0	6	0	6	0	6	6	6	0	12	0	12	0	12	4	8	248	4	3
1	008	Exercise Bike Group Outside	1	1	1	1	5	1	1	1	4	5	1	2	1	1	6	0	6	0	6	0	6	6	6	0	12	0	12	0	12	3	22	202	4	1
1	008	Exercise Bike Group Outside	1	1	1	1	5	3	1	1	3	5	1	1	1	1	6	0	6	0	6	0	6	6	6	0	12	0	12	0	12	1	50	110	4	1
1	008	Exercise Bike Alone Outside	1		1	1	5	1	1	1	3	1	1	1	1	1	6	0	6	0	6	0	6	6	6	0	12	0	12	0	12	2	0	120	4	3
1	008	Exercise Bike Alone Outside	1	0	1	1	5	1	1	1	3	1	1	1	1	1	6	0	6	0	6	0	6	5	6	0	11	0	12	0	12	3	20	200	3	3
1	008	Exercise Bike Alone Outside	1	0	1	1	5	1	1	1	2	1	1	1	1	1	4	3	6	1	6	0	6	5	6	2	9	3	12	3	12	1	21	81	3	-1
0	008	Exercise Bike Alone Outside	1	0	1	1	5	1	1	1	3	1	1	1	1	1	6	0	6	0	6	0	6	5	6	0	11	0	12	0	12	2	0	120	5	3
1	008	Exercise Run Group Outside	1	1	1	1	5	1	1	1	1	4	1	1	1	1	6	0	6	0	6	0	6	6	6	0	12	0	12	0	12	0	22	22	7	1
1	008	Exercise Bike Group Outside	1	1	1	1	5	4	1	1	4	5	1	1	1	1	5	0	6	5	6	0	6	5	6	1	10	6	12	0	12	5	15	315	7	3
0	008	Exercise Bike Alone Outside	1	0	1	1	5	1	1	1	3	1	1	1	1	1	4	0	6	0	6	0	6	4	6	2	8	2	12	0	12	2	0	120	3	1
1	008	Exercise Lift Partner at Gym	1	1	0	1	5	1	1	1	1	3	1	1	1	1	6	0	6	0	6	0	6	6	6	0	12	0	12	0	12	1	0	60	7	3
1	008	Exercise BW Partner at Gym	1	1	0	1	5	1	1	1	3	5	1	1	1	1	6	0	6	0	6	0	6	6	6	0	12	0	12	0	12	2	0	120	3	3
1	008	Exercise Bike Partner Outside	1	1	1	1	5	1	1	1	3	4	1	1	1	1	6	1	6	0	6	0	6	6	6	0	12	0	12	1	12	4	10	250	5	3
1	008	Exercise Lift Partner at Gym	1	1	0	1	5	1	5	1	1	4	1	1	1	1	6	0	6	0	6	0	6	6	6	0	12	0	12	0	12	0	59	59	4	3
0	008	Exercise Lift Alone at Home	1	0	0	1	5	1	1	1	1	1	1	1	1	1	6	0	6	0	6	0	6	6	6	0	12	0	12	0	12	0	59	59	4	4
1	008	Exercise Bike Alone at Home	1	0	0	1	5	1	1	1	1	1	1	2	1	1	6	0	6	0	6	0	6	6	6	0	12	0	12	0	12	1	30	90	4	3
1	008	Exercise Bike Alone at Home	1	0	0	1	5	1	1	1	1	1	1	1	1	1	6	0	6	0	6	0	6	6	6	0	12	0	12	0	12	0	50	50	3	3
1	008	Exercise Lift Alone at Home	1	0	0	1	5	1	1	1	1	1	1	1	1	2	6	0	6	0	6	0	6	6	6	0	12	0	12	0	12	0	30	30	5	3
1	008	Exercise Lift Partner at Gym	1	1	0	1	5	1	1	1	1	4	1	1	1	1	6	2	6	0	6	0	6	6	6	0	12	0	12	2	12	1	5	65	4	3
1	009	Exercise Bike-Lift Alone at Gym	1	0	0	3	5	1	3	5	5	3	3	2	4	5	4	3	4	2	4	2	4	6	4	4	10	6	8	5	8	2	0	120	9	3
1	009	Exercise Lift Alone at Gym	1	0	0	3	5	2	3	5	5	3	3	1	4	5	6	2	6	5	6	0	6	6	6	0	12	5	12	2	12	2	0	120	9	5
1	009	Exercise Lift Partner-ish at Gym	1	1	0	4	5	1	5	5	5	4	5	1	5	5	5	3	4	3	5	1	5	6	5	4	11	7	9	4	10	2	0	120	6	3
1	009	Exercise Bike Group Outside	1	1	1	1	5	3	1	3	4	5	1	2	1	2	6	0	6	0	6	0	6	6	6	0	12	0	12	0	12	6	20	380	9	0
1	009	Exercise Bike-Lift Partner at Gym	1	1	0	5	5	1	5	5	5	4	5	1	5	5	2	2	5	6	6	0	2	6	6	6	8	12	11	2	8	1	0	60	7	-3
1	009	Exercise Run Alone Outside	1	0	1	3	5	5	5	5	5	1	5	1	5	5	6	2	6	3	6	0	6	6	6	2	12	5	12	2	12	0	6	6	3	4
1	009	Exercise Lift Alone at Gym	1	0	0	3	5	1	5	5	5	3	5	1	5	5	6	3	6	4	6	0	6	6	6	2	12	6	12	3	12	2	0	120	7	3
1	009	Exercise Lift Alone at Gym	1	0	0	3	5	1	5	5	5	3	3	1	5	5	4	4	5	5	6	3	5	6	6	2	10	7	11	7	11	2	0	120	5	3
0	009	Exercise Ergometer-Lift Alone at Gym	1	0	0	5	5	4	5	5	5	4	5	1	5	5	6	3	6	3	6	0	6	6	6	3	12	6	12	3	12	1	0	60	9	5
0	009	Exercise Lift Alone at Gym	1	0	0	5	5	5	5	5	5	4	5	1	5	5	6	2	4	3	6	1	6	6	5	3	12	6	9	3	12	1	0	60	10	4
1	009	Exercise Run Alone Outside	1	0	1	5	5	5	5	5	5	5	5	1	5	5	4	0	6	0	6	0	6	6	6	1	10	1	12	0	12	0	30	30	3	5
1	009	Exercise Lift Alone at Gym	1	0	0	5	5	5	5	5	5	3	5	1	5	5	1	6	3	6	6	5	4	3	4	6	4	12	7	11	10	1	0	60	3	0
1	009	Exercise Lift Partner at Gym	1	1	0	5	5	3	5	5	5	5	5	1	5	5	6	0	6	0	6	0	6	6	6	0	12	0	12	0	12	2	30	150	5	5
1	009	Exercise Lift Alone at Gym	1	0	0	5	5	4	5	5	5	3	5	1	5	5	3	4	5	6	6	2	6	6	6	4	9	10	11	6	12	2	0	120	7	3
0	009	Exercise Lift Alone at Gym	1	0	0	5	5	1	5	5	5	3	5	1	5	5	6	0	6	0	6	0	6	6	6	0	12	0	12	0	12	1	30	90	4	0
0	010	Exercise Run Alone Outside	1	0	1	4	4	1	4	5	1	1	5	4	4	5	3	4	3	4	5	2	4	4	4	4	7	8	7	6	9	0	52	52	2	4
1	010	Exercise Walk-Run Partner Outside	1	1	1	4	3	1	4	3	1	4	4	3	4	3	4	3	4	0	4	2	4	4	5	2	8	2	9	5	8	2	0	120	1	4
0	010	Exercise Run Alone Outside	1	0	1	3	4	1	3	4	1	1	3	4	3	4	3	4	4	3	4	2	4	4	4	3	7	6	8	6	8	0	49	49	4	3
0	010	Exercise Run Alone Outside	1	0	1	4	5	2	4	4	2	1	4	4	4	4	4	1	4	2	5	1	4	4	5	2	8	4	9	2	9	1	30	90	5	4
1	010	Exercise Run Alone Outside	1	0	1	3	4	2	3	4	1	1	3	4	4	4	4	2	4	3	4	0	4	4	4	3	8	6	8	2	8	0	40	40	2	3
0	010	Exercise Run Alone Outside	1	0	1	3	4	2	3	4	1	1	3	4	4	4	3	3	3	2	4	2	4	3	4	2	6	4	7	5	8	0	57	57	2	3
1	010	Exercise Run Alone Outside	1	0	1	3	5	2	3	4	2	2	3	4	3	5	4	2	5	2	4	1	5	5	5	2	9	4	10	3	9	1	19	79	4	4
0	010	Exercise Run Alone Outside	1	0	1	3	4	2	3	4	2	1	4	4	3	4	4	1	5	1	4	1	6	5	4	1	9	2	9	2	10	0	37	37	5	3
0	010	Exercise Run Alone Outside	1	0	1	3	4	2	3	5	1	1	3	4	3	4	3	3	3	2	4	2	5	4	3	4	7	6	6	5	9	1	0	60	2	3
1	010	Exercise Run Alone Outside	1	0	1	3	4	3	3	4	1	2	3	4	3	5	2	3	4	3	3	3	4	3	4	3	5	6	8	6	7	1	0	60	3	3
0	010	Exercise Run Alone Outside	1	0	1	3	4	2	3	4	2	1	4	5	4	4	3	2	3	2	3	3	3	4	3	2	7	4	6	5	6	1	22	82	3	3
0	010	Exercise Run Alone Outside	1	0	1	3	4	2	3	4	1	1	4	5	3	4	3	1	4	1	4	1	4	4	5	2	7	3	9	2	8	0	57	57	2	4
0	010	Exercise Run Alone Outside	1	0	1	2	3	2	3	4	1	3	3	4	3	4	2	1	3	2	3	2	4	3	4	2	5	4	7	3	7	0	44	44	1	3
1	010	Exercise Run Alone Outside	1	0	1	3	4	2	4	4	1	1	4	4	3	4	0	5	2	6	3	3	3	2	3	6	2	12	5	8	6	0	45	45	7	3
1	010	Exercise Run Alone Outside	1	0	1	3	3	3	3	4	2	2	3	4	4	4	4	1	4	1	4	2	5	5	5	0	9	1	9	3	9	1	0	60	2	4
0	010	Exercise Run Alone Outside	1	0	1	3	4	1	4	4	2	1	4	4	3	3	5	1	4	2	4	1	5	4	5	0	9	2	9	2	9	0	35	35	5	3
0	010	Exercise Run Alone Outside	1	0	1	3	4	1	3	3	1	1	3	4	3	4	3	3	3	3	3	3	3	3	3	3	6	6	6	6	6	0	45	45	2	1
0	010	Exercise Run Alone Outside	1	0	1	3	4	2	3	4	2	2	4	4	3	4	4	2	4	1	4	1	4	4	4	2	8	3	8	3	8	0	54	54	2	3
0	010	Exercise Run Alone Outside	1	0	1	3	4	2	4	4	2	1	3	4	3	4	5	1	5	1	5	0	4	4	4	1	9	2	9	1	9	0	41	41	1	4
0	010	Exercise Run Alone Outside	1	0	1	3	4	2	2	4	2	1	4	4	3	4	5	2	4	1	5	1	4	5	4	1	10	2	8	3	9	1	25	85	5	2
1	010	Exercise Run Alone Outside	1	0	1	3	4	2	3	4	1	1	3	3	4	4	3	4	3	4	5	3	5	4	4	4	7	8	7	7	10	1	35	95	4	3
0	010	Exercise Run Alone Outside	1	0	1	3	4	2	3	4	2	2	3	4	3	4	4	2	5	1	5	0	5	4	5	1	8	2	10	2	10	0	35	35	3	3
0	010	Exercise Run Alone Outside	1	0	1	3	4	3	4	4	2	1	4	4	4	4	5	1	4	1	3	2	4	5	4	1	10	2	8	3	7	0	55	55	7	-1
1	010	Exercise Run Alone Outside	1	0	1	3	3	4	3	3	3	1	2	3	2	3	2	4	2	3	4	3	5	4	3	2	6	5	5	7	9	0	35	35	5	0
0	010	Exercise Run Alone Outside	1	0	1	4	4	1	3	3	1	1	4	4	4	4	2	1	3	2	3	3	3	3	3	1	5	3	6	4	6	0	40	40	3	3
0	010	Exercise Run Alone Outside	1	0	1	4	4	2	3	4	2	1	4	4	4	4	5	0	3	1	5	1	5	4	4	1	9	2	7	1	10	0	58	58	4	3
0	010	Exercise Run Alone Outside	1	0	1	2	4	1	3	4	3	1	4	2	3	4	5	1	5	1	5	0	4	5	4	1	10	2	9	1	9	0	40	40	2	3
1	010	Exercise Run Alone Outside	1	0	1	4	4	2	3	2	1	1	4	3	5	3	4	1	4	0	5	0	4	4	5	1	8	1	9	1	9	0	38	38	2	3
1	010	Exercise Run Alone Outside	1	0	1	3	4	1	3	4	1	1	4	3	3	4	5	1	4	1	4	1	5	5	4	1	10	2	8	2	9	1	0	60	2	3
0	010	Exercise Run Alone Outside	1	0	1	3	4	2	3	4	2	1	4	3	4	4	5	1	4	0	5	0	5	5	6	0	10	0	10	1	10	0	54	54	4	3
0	010	Exercise Run Alone Outside	1	0	1	3	4	2	3	4	2	1	3	3	3	4	5	2	4	1	4	0	5	4	5	1	9	2	9	2	9	1	0	60	3	3
0	101	Exercise Tennis Group Indoors and at Gym	1	1	2	1	2	2	3	2	4	5	3	2	3	2	5	2	4	0	4	2	3	4	4	1	9	1	8	4	7	1	59	119	4	5
0	101	Exercise Roundnet Group at Gym	1	1	0	2	3	2	4	2	5	5	2	2	3	2	2	4	4	2	4	3	2	5	1	1	7	3	5	7	6	1	30	90	4	5
0	101	LTPA Walking Group Outside	2	1	1	2	1	1	4	1	2	4	5	2	4	2	4	4	4	0	3	3	4	5	4	1	9	1	8	7	7	0	50	50	1	4
0	101	LTPA Jogging Partner Outside	2	1	1	1	4	1	2	2	3	4	3	3	3	3	6	0	6	0	6	0	6	6	6	0	12	0	12	0	12	1	0	60	4	4
1	101	LTPA Jogging Partner Outdoor	2	1	1	2	3	1	4	1	3	4	4	2	4	2	5	4	4	1	4	1	2	1	2	1	6	2	6	5	6	0	30	30	4	4
1	101	LTPA Hiking Group Outside	2	1	1	2	3	1	3	2	3	5	4	2	4	3	5	2	4	1	5	1	5	5	5	1	10	2	9	3	10	5	0	300	3	5
1	101	LTPA Roundnet Group Outside	2	1	1	2	2	2	4	2	3	5	4	2	4	2	5	1	5	1	5	2	4	5	4	0	10	1	9	3	9	3	0	180	3	5
1	101	LTPA Hiking-Roundnet-Volley Group Outside	2	1	1	1	3	1	3	2	2	5	4	2	2	2	5	1	4	1	4	1	4	5	5	1	10	2	9	2	8	2	15	135	2	4
1	101	LTPA Skiing Partner Outside	2	1	1	2	1	2	3	2	3	4	4	2	3	2	4	2	4	1	3	1	4	5	4	1	9	2	8	3	7	5	0	300	2	4
0	101	LTPA Skiing Group Outside	2	1	1	2	3	1	2	2	3	4	3	2	3	2	6	0	5	0	4	5	5	6	5	0	12	0	10	5	9	5	30	330	2	3
1	101	LTPA Run Partner Outside	2	1	1	1	4	2	3	2	2	4	3	4	4	4	4	3	3	1	4	1	3	5	4	2	9	3	7	4	7	1	0	60	4	3
1	101	LTPA Skiing Group Outside	2	1	1	2	4	1	3	1	3	3	4	2	4	3	5	3	3	0	3	2	3	6	3	0	11	0	6	5	6	1	30	90	4	3
1	101	LTPA Skiing Group Outside	2	1	1	2	2	1	2	2	3	3	4	2	4	2	6	1	5	0	5	0	5	6	5	0	12	0	10	1	10	5	0	300	5	4
1	101	LTPA Skiing Group Outside	2	1	1	2	3	1	3	2	3	3	4	2	4	3	6	0	6	0	5	0	5	6	6	0	12	0	12	0	10	4	30	270	5	4
1	101	LTPA Skiing Group Outside	2	1	1	1	3	1	3	1	3	3	4	2	4	2	6	3	4	0	5	2	5	6	4	0	12	0	8	5	10	2	45	165	5	5
1	101	Exercise Tennis Group at Gym	1	1	0	2	2	2	3	1	3	5	4	1	3	2	6	1	5	0	6	0	6	6	6	0	12	0	11	1	12	1	30	90	4	5
1	101	LTPA Jogging Bike Group Outside	2	1	1	2	4	1	4	2	2	5	4	3	3	3	6	4	3	0	4	1	5	6	3	0	12	0	6	5	9	0	45	45	4	5
0	101	Exercise Tennis Group at Gym	1	1	0	2	2	2	3	1	3	5	5	2	3	3	5	2	5	0	4	1	5	6	5	0	11	0	10	3	9	1	0	60	5	5
0	101	Exercise Tennis Group at Gym	1	1	0	4	3	2	5	1	3	5	5	2	5	2	5	4	3	1	2	1	3	5	2	1	10	2	5	5	5	2	0	120	4	4
1	101	LTPA Roundnet Group at Gym	2	1	0	2	2	3	4	1	3	5	5	2	4	2	6	1	6	1	5	0	5	5	5	1	11	2	11	1	10	2	5	125	3	5
0	101	Exercise Run Partner Outside	1	1	1	2	4	1	4	2	2	5	4	3	4	4	6	1	5	0	5	0	5	5	5	0	11	0	10	1	10	0	58	58	4	5
0	101	LTPA Tennis Partner at Gym	2	1	0	2	2	2	4	1	3	5	4	2	3	2	6	1	4	0	4	0	4	6	5	0	12	0	9	1	8	1	10	70	4	4
0	101	Exercise Tennis Group at Gym	1	1	0	2	3	2	4	1	3	4	2	1	4	2	5	3	3	1	3	3	2	5	3	1	10	2	6	6	5	1	0	60	5	4
1	101	Exercise Roundnet Group at Gym	1	1	0	1	3	3	3	1	3	5	4	2	2	2	6	1	6	0	5	0	5	6	6	0	12	0	12	1	10	1	40	100	3	5
1	101	LTPA Roundnet Group Outside	2	1	1	2	2	2	3	2	2	5	3	2	3	2	6	1	6	0	5	0	3	6	5	0	12	0	11	1	8	1	40	100	3	4
1	101	LTPA Tennis Group at Gym	2	1	0	1	1	4	2	1	1	5	2	1	2	2	5	0	6	1	4	1	3	5	5	1	10	2	11	1	7	3	10	190	2	3
1	101	LTPA Roundnet Group at Gym	2	1	0	1	2	2	1	1	2	5	2	2	2	2	5	0	5	1	5	0	5	5	5	1	10	2	10	0	10	2	0	120	3	5
1	101	Exercise Tennis Group at Gym	1	1	0	2	3	2	2	2	2	5	3	2	3	3	6	2	4	1	4	1	4	5	3	1	11	2	7	3	8	1	30	90	4	3
0	101	LTPA Jogging Alone Outside	2	0	1	3	3	1	4	1	1	1	4	2	3	2	6	1	5	0	3	2	3	6	4	0	12	0	9	3	6	0	45	45	3	5
1	101	LTPA Roundnet Group at Gym	2	1	1	2	2	2	3	1	2	5	4	1	3	2	6	3	3	0	4	0	4	6	4	0	12	0	7	3	8	4	30	270	3	5
0	101	Exercise Tennis Group at Gym	1	1	1	1	1	1	3	1	2	5	4	1	2	2	5	1	5	1	5	1	4	5	5	1	10	2	10	2	9	0	59	59	3	4
0	101	LTPA Tennis Partner Indoor at Gym	2	1	0	2	1	1	3	1	2	4	4	1	4	2	4	3	3	2	2	2	3	4	3	2	8	4	6	5	5	1	0	60	2	3
1	101	LTPA Roundnet Group at Gym	2	1	0	1	2	1	3	1	2	5	4	1	3	2	5	3	4	1	4	2	4	5	4	1	10	2	8	5	8	2	10	130	3	5
1	101	LTPA Tennis Group at Gym	2	1	0	1	2	4	4	2	2	5	4	2	4	2	4	3	3	1	4	2	4	4	3	1	8	2	6	5	8	2	40	160	4	4
0	101	Exercise Roundnet Partner at Gym	1	1	0	2	1	1	3	1	2	5	5	1	3	2	5	1	6	1	5	0	5	5	6	1	10	2	12	1	10	1	0	60	4	5
1	101	LTPA Tennis Partner at Gym	2	1	0	2	2	2	5	2	2	5	5	2	4	2	6	4	4	0	4	1	4	6	4	0	12	0	8	5	8	1	0	60	4	5
0	101	LTPA Volleyball Group at Gym	2	1	0	3	3	1	3	2	2	4	3	2	4	2	3	4	2	3	2	4	1	3	2	3	6	6	4	8	3	1	45	105	3	4
1	101	LTPA Roundnet Group Outside	2	1	1	2	2	1	4	2	2	5	5	2	4	2	6	3	4	0	4	2	4	6	3	0	12	0	7	5	8	2	15	135	3	4
1	101	LTPA Roundnet Group Outside	2	1	1	2	2	1	4	1	2	5	3	1	3	2	4	3	4	3	3	2	4	4	4	3	8	6	8	5	7	2	0	120	4	4
1	101	Exercise Walk-Tennis Group at Gym	1	1	0	2	2	1	4	1	2	5	4	1	3	1	5	1	5	1	4	0	4	5	5	1	10	2	10	1	8	1	30	90	5	3
1	101	Exercise Roundnet Group at Gym	1	1	0	1	2	1	3	1	2	5	4	1	4	1	4	4	3	1	4	4	1	4	1	2	8	3	4	8	5	2	20	140	4	4
1	101	Exercise Tennis Group at Gym	1	1	0	4	3	1	4	1	2	5	5	1	4	2	5	2	4	1	4	1	4	5	4	1	10	2	8	3	8	3	0	180	4	5
0	101	Exercise Tennis Group at Gym	1	1	0	5	2	1	5	1	1	5	5	1	5	1	6	2	6	0	2	3	3	6	2	0	12	0	8	5	5	1	5	65	3	4
1	101	LTPA Tennis Partner at Gym	2	1	0	5	2	1	5	1	1	5	5	1	5	1	6	4	3	0	3	1	3	6	2	0	12	0	5	5	6	1	30	90	4	5
0	102	Exercise Lift-BW Alone at Home	1	0	0	1	5	1	3	3	2	1	3	4	2	4	1	2	4	2	4	2	3	1	4	2	2	4	8	4	7	0	15	15	2	1
0	102	Exercise BW Alone at Home	1	0	0	2	4	2	3	4	2	1	3	4	3	4	4	3	4	1	4	1	5	4	4	2	8	3	8	4	9	0	25	25	4	3
0	102	Exercise BW Alone at Home	1	0	0	2	5	1	2	3	1	1	2	4	3	4	2	4	2	4	3	1	5	2	3	3	4	7	5	5	8	0	25	25	4	1
0	102	Exercise BW Alone at Home	1	0	0	4	4	1	5	3	2	1	4	4	4	4	2	4	3	4	3	4	3	2	3	3	4	7	6	8	6	0	25	25	4	3
0	102	Exercise BW Alone at Home	1	0	0	3	4	1	4	3	2	1	4	2	3	4	3	4	3	3	4	1	4	3	3	3	6	6	6	5	8	0	25	25	4	3
0	102	Exercise Lift Alone at Home	1	0	0	4	4	1	4	3	2	1	4	4	4	4	5	4	4	2	4	1	5	5	4	2	10	4	8	5	9	0	30	30	4	3
1	102	LTPA Roundnet Group Outside	2	1	1	2	2	3	3	2	4	4	3	2	3	3	4	3	5	2	4	1	5	4	4	1	8	3	9	4	9	1	30	90	2	3
1	102	Exercise BW Alone at Home	1	0	0	3	4	1	4	3	2	1	3	4	4	4	4	2	5	2	5	1	5	4	5	2	8	4	10	3	10	0	30	30	4	3
1	102	Exercise Run Alone Outside	1	0	1	4	4	1	4	3	2	1	3	4	4	4	2	2	3	5	5	1	5	3	4	5	5	10	7	3	10	0	35	35	5	4
0	102	Exercise BW Alone at Home	1	0	0	3	4	1	4	3	2	1	4	4	4	4	4	3	4	2	5	3	4	3	4	2	7	4	8	6	9	0	30	30	5	3
0	102	LTPA Roundnet Group at Gym	2	1	0	2	2	4	3	2	4	4	3	2	2	3	4	3	4	2	4	2	4	4	4	2	8	4	8	5	8	4	0	240	9	3
0	102	Exercise BW Alone at Home	1	0	0	4	4	1	4	3	2	1	3	4	4	4	2	4	3	4	4	1	4	2	3	5	4	9	6	5	8	0	25	25	4	3
1	102	Exercise BW Alone at Home	1	0	0	4	4	1	3	3	2	1	3	4	3	4	3	4	3	3	4	1	5	3	4	4	6	7	7	5	9	0	25	25	4	3
1	102	LTPA Roundnet Group at Gym	2	1	0	2	2	5	3	3	5	5	2	3	2	3	4	1	4	1	5	2	4	5	5	1	9	2	9	3	9	2	0	120	5	3
0	102	LTPA Roundnet Group at Gym	2	1	0	1	3	4	2	1	4	5	3	3	2	3	2	3	2	4	4	4	3	2	3	4	4	8	5	7	7	2	0	120	3	4
0	102	Exercise BW Alone at Home	1	0	0	3	4	2	3	4	2	1	3	3	3	4	5	2	4	2	5	1	5	5	5	2	10	4	9	3	10	0	30	30	4	3
1	102	LTPA Roundnet Group at Gym	2	1	0	2	2	4	3	2	4	5	4	3	3	3	4	2	4	1	5	1	5	4	4	2	8	3	8	3	10	3	0	180	4	4
0	102	Exercise Run Alone Outside	1	0	1	3	4	2	4	3	2	1	4	4	5	4	3	2	4	2	4	2	4	3	4	3	6	5	8	4	8	0	30	30	5	4
1	102	Exercise BW Alone at Home	1	0	0	3	4	2	4	3	2	1	3	3	4	4	3	3	4	3	4	2	4	4	3	3	7	6	7	5	8	0	30	30	4	3
0	102	Exercise BW Alone at Home	1	0	0	2	4	2	5	2	2	1	3	2	4	4	1	3	1	4	3	6	1	1	3	3	2	7	4	9	4	0	30	30	4	1
1	102	LTPA Roundnet Group at Gym	2	1	0	2	3	4	3	2	4	5	3	3	3	3	4	1	4	2	5	2	4	4	5	2	8	4	9	3	9	3	0	180	5	4
0	102	Exercise BW Alone at Home	1	0	0	3	4	2	4	2	2	1	3	2	4	4	2	3	1	3	2	5	1	2	2	4	4	7	3	8	3	0	30	30	3	2
0	102	Exercise Run Alone Outside	1	0	1	3	4	1	4	3	2	1	4	4	4	4	3	3	3	3	4	4	3	3	4	3	6	6	7	7	7	0	30	30	4	3
0	102	Exercise Lift Alone at Home	1	0	0	4	4	1	3	2	2	1	4	3	4	4	3	4	2	2	4	2	4	3	4	3	6	5	6	6	8	0	25	25	4	3
1	102	LTPA Roundnet Group at Gym	2	1	0	2	3	4	4	2	5	5	4	4	4	4	2	4	1	3	3	5	1	3	2	3	5	6	3	9	4	2	15	135	4	4
1	102	Exercise BW Alone at Home	1	0	0	4	4	2	3	2	3	1	3	3	3	4	4	4	4	3	5	1	5	4	4	3	8	6	8	5	10	0	30	30	4	3
0	103	Exercise Lift Partner at Gym	1	1	0	3	4	2	4	4	3	4	4	3	3	4	4	4	4	1	5	1	4	5	5	1	9	2	9	5	9	1	30	90	6	3
0	103	Exercise Lift Partner at Gym	1	1	0	4	5	2	4	4	3	4	4	3	3	5	5	4	4	2	5	3	4	5	5	2	10	4	9	7	9	1	30	90	6	3
0	103	LTPA Walk Group Outside	2	1	1	3	2	1	3	3	2	5	4	3	3	2	5	1	5	1	5	1	5	5	6	1	10	2	11	2	10	3	0	180	3	4
0	103	Exercise BW Partner at Home	1	1	0	3	4	2	4	4	3	4	3	2	3	4	4	1	4	1	6	2	5	5	5	2	9	3	9	3	11	0	30	30	8	3
1	103	Exercise Lift Partner at Gym	1	1	0	3	4	2	4	4	2	5	4	3	4	4	5	1	5	1	5	1	4	5	4	1	10	2	9	2	9	1	30	90	5	4
1	103	LTPA Fitness Partner at Home	2	1	0	3	4	2	4	5	3	4	3	3	4	4	5	1	6	1	5	1	4	5	5	1	10	2	11	2	9	0	30	30	7	3
1	103	LTPA Roundnet Group Outside	2	1	1	3	4	4	4	3	4	5	3	3	4	4	4	1	5	2	4	1	4	5	5	1	9	3	10	2	8	2	14	134	4	4
0	103	Exercise Lift Alone at Gym	1	0	0	3	4	3	3	4	3	2	4	4	3	4	4	2	3	3	4	1	4	3	4	2	7	5	7	3	8	1	0	60	6	3
0	103	Exercise Lift Alone at Gym	1	0	0	3	4	3	4	4	3	2	3	4	3	4	5	3	4	2	5	2	5	5	4	3	10	5	8	5	10	1	20	80	5	3
0	103	Exercise Lift Partner at Gym	1	1	0	4	5	2	3	4	3	4	2	4	3	4	5	3	4	1	5	2	5	5	4	1	10	2	8	5	10	1	30	90	7	3
0	103	LTPA Roundnet Group Outside	2	1	1	3	4	4	4	3	4	5	3	3	3	3	4	1	3	1	5	1	5	5	4	1	9	2	7	2	10	4	0	240	4	4
1	103	Exercise Lift Alone at Gym	1	0	0	3	4	2	3	4	3	2	3	4	3	5	4	2	3	1	5	3	4	4	4	2	8	3	7	5	9	1	20	80	6	3
0	103	Exercise Lift Alone at Gym	1	0	0	3	4	2	2	3	3	4	4	3	4	4	4	4	2	3	5	3	4	3	4	4	7	7	6	7	9	1	20	80	7	2
0	103	Exercise Lift Alone at Gym	1	0	0	3	5	2	4	3	4	3	3	4	3	4	6	2	4	1	5	2	5	6	5	1	12	2	9	4	10	1	10	70	6	4
0	103	Exercise Lift Partner at Gym	1	1	0	3	4	3	4	4	3	5	3	4	4	4	5	2	4	1	5	1	5	5	4	1	10	2	8	3	10	1	15	75	6	4
1	103	LTPA Roundnet Group at Gym	2	1	0	3	4	4	4	4	3	5	2	2	3	3	4	3	4	2	5	2	5	4	4	1	8	3	8	5	10	2	0	120	4	3
1	103	Exercise Lift Alone at Gym	1	0	0	3	4	2	3	4	3	2	3	3	4	4	4	3	2	2	4	3	4	3	3	2	7	4	5	6	8	1	10	70	5	1
1	103	LTPA Roundnet Group at Gym	2	1	0	3	3	4	3	3	4	5	3	2	3	3	5	2	4	1	5	1	4	5	4	1	10	2	8	3	9	2	0	120	4	3
0	103	Exercise Lift Alone at Gym	1	0	0	4	4	2	3	4	3	2	3	4	3	4	5	3	4	1	5	2	4	5	4	1	10	2	8	5	9	1	0	60	5	3
0	103	Exercise Lift Alone at Gym	1	0	0	4	4	2	4	4	4	1	3	4	3	4	5	1	5	1	5	2	5	5	4	2	10	3	9	3	10	0	50	50	6	3
0	103	Exercise Lift Alone at Gym	1	0	0	3	4	3	4	4	3	3	2	4	3	4	5	3	4	1	5	2	5	5	4	1	10	2	8	5	10	1	20	80	7	2
1	103	LTPA Walk Group Outside	2	1	1	4	2	1	4	3	3	5	3	2	4	2	4	3	5	1	5	2	5	5	4	1	9	2	9	5	10	2	0	120	2	3
1	103	Exercise Lift Alone at Gym	1	0	0	4	4	2	3	4	3	2	2	3	4	4	5	3	3	1	5	1	4	5	4	1	10	2	7	4	9	1	20	80	6	3
1	103	Exercise Lift Alone at Gym	1	0	0	3	4	2	4	4	2	2	4	4	3	4	5	3	4	1	5	2	4	5	3	1	10	2	7	5	9	1	14	74	7	3
0	103	Exercise Lift -BW Partner at Gym	1	1	0	2	4	3	3	4	3	4	2	3	3	4	6	1	5	1	6	1	5	5	5	1	11	2	10	2	11	1	0	60	5	2
1	103	LTPA Roundnet Group at Gym	2	1	0	3	3	4	4	2	4	5	4	2	3	2	3	4	2	3	5	2	4	3	4	2	6	5	6	6	9	2	0	120	4	2
1	103	Exercise Lift Alone at Gym	1	0	0	4	4	2	4	4	3	2	4	3	4	4	4	4	3	3	5	3	4	2	4	3	6	6	7	7	9	1	10	70	6	2
1	103	LTPA Roundnet Group at Gym	2	1	0	4	3	4	2	3	4	5	4	2	3	2	4	2	4	2	5	2	4	4	4	2	8	4	8	4	9	2	10	130	4	2
1	103	Exercise Lift Alone at Gym	1	0	0	4	4	2	3	3	2	2	3	3	4	4	3	3	3	3	4	3	3	3	3	3	6	6	6	6	7	0	55	55	4	2
1	103	Exercise Lift-BW Partner at Gym	1	1	0	4	4	2	3	4	2	4	3	4	2	4	4	2	4	2	5	2	5	4	4	2	8	4	8	4	10	1	30	90	7	1
0	103	Exercise Lift Partner at Gym	1	1	0	3	4	3	4	4	2	4	3	4	3	4	5	3	3	1	5	2	4	5	3	2	10	3	6	5	9	1	10	70	5	3
1	103	Exercise Roundnet Group at Gym	1	1	0	3	3	4	3	3	4	5	4	2	3	3	4	3	3	1	5	2	4	5	3	1	9	2	6	5	9	2	0	120	4	3
0	103	Exercise Lift Alone at Gym	1	0	0	4	4	2	3	3	3	2	4	3	3	4	4	3	4	1	5	1	4	4	4	1	8	2	8	4	9	1	5	65	5	2
0	103	LTPA Roundnet Group at Gym	2	1	0	3	3	4	3	3	4	5	4	3	4	3	4	4	3	2	5	2	4	4	4	2	8	4	7	6	9	3	30	210	7	3
0	103	LTPA Yoga Alone at Home	2	0	0	4	3	2	3	4	3	2	4	2	3	3	3	3	3	3	4	3	4	3	3	4	6	7	6	6	8	0	25	25	3	3
0	103	LTPA Roundnet Group Outside	2	1	1	3	3	4	4	3	4	5	4	2	3	3	5	3	4	2	5	2	5	5	5	2	10	4	9	5	10	3	0	180	5	3
0	103	Exercise Lift Alone at Gym	1	0	0	3	4	2	3	3	2	2	4	3	3	4	5	2	4	1	5	1	5	5	5	1	10	2	9	3	10	1	10	70	5	2
0	103	Exercise Lift-BW Alone at Gym	1	0	0	3	4	2	3	4	3	2	3	3	3	4	5	1	5	1	6	1	5	5	4	1	10	2	9	2	11	1	0	60	5	2
1	103	LTPA Roundnet Group at Gym	2	1	0	3	3	4	3	4	4	5	4	2	3	3	4	3	4	2	5	2	4	4	4	1	8	3	8	5	9	2	18	138	4	3
0	104	Exercise Lift Alone at Gym	1	0	0	2	5	2	3	5	3	2	4	4	4	5	4	3	3	1	4	4	3	5	2	2	9	3	5	7	7	1	35	95	7	4
1	104	Exercise Run Partner Outside	1	1	1	3	5	4	3	5	2	4	3	4	5	4	5	2	4	2	4	1	4	5	4	1	10	3	8	3	8	1	20	80	7	4
0	104	LTPA Walk Partner Outside	2	1	1	1	3	3	3	3	3	3	2	3	3	3	5	3	3	2	5	3	3	5	3	2	10	4	6	6	8	0	40	40	6	3
0	104	Exercise Lift Group at Home	1	1	0	2	5	2	2	4	3	4	3	4	4	4	5	1	4	1	5	1	5	4	5	1	9	2	9	2	10	1	10	70	7	3
0	104	Exercise Lift Alone at Gym	1	0	0	3	4	2	3	4	4	2	2	4	4	5	4	1	4	1	2	2	4	5	5	1	9	2	9	3	6	1	20	80	7	3
0	104	Exercise Lift Alone at Gym	1	0	0	3	5	2	4	4	4	2	3	4	4	5	5	2	4	2	4	1	4	5	5	2	10	4	9	3	8	1	20	80	7	3
1	104	Exercise Lift Alone at Gym	1	0	0	2	5	2	3	4	4	2	3	4	4	5	5	1	4	2	5	5	4	5	6	1	10	3	10	6	9	1	25	85	7	3
1	104	LTPA Football Group at Gym	2	1	0	2	4	4	2	4	3	4	3	3	3	4	3	2	3	2	4	4	3	3	3	4	6	6	6	6	7	0	45	45	5	3
1	104	Exercise Lift Alone at Gym	1	0	0	2	5	3	3	4	3	2	3	3	4	5	3	2	3	2	4	2	4	4	3	3	7	5	6	4	8	1	40	100	7	3
1	104	Exercise Lift Alone at Gym	1	0	0	3	5	2	3	4	3	2	3	4	4	5	4	2	4	2	4	2	4	5	5	2	9	4	9	4	8	1	26	86	7	4
1	104	Exercise Lift Partner at Gym	1	1	0	2	5	2	3	4	3	4	3	4	4	5	4	2	4	2	4	2	3	5	4	2	9	4	8	4	7	1	45	105	7	3
1	104	LTPA Skiing Group Outside	2	1	1	2	3	4	2	2	4	4	2	3	3	3	4	3	4	3	4	2	3	3	3	3	7	6	7	5	7	5	0	300	5	3
1	104	Exercise Lift Partner at Gym	1	1	0	3	5	2	2	4	2	4	3	4	4	5	5	2	4	2	4	1	4	5	5	1	10	3	9	3	8	1	40	100	8	4
0	105	Exercise Floorball Group at Gym	1	1	0	2	5	3	3	3	1	4	2	4	1	4	6	3	4	1	5	2	4	4	5	0	10	1	9	5	9	2	0	120	5	4
0	105	LTPA Roundnet Group Outside	2	1	1	1	3	3	4	3	1	4	4	4	3	4	3	3	2	3	5	3	4	2	3	4	5	7	5	6	9	2	0	120	4	4
1	105	LTPA Roundnet Group Outside	2	1	1	1	3	3	5	2	1	5	4	2	4	4	4	3	5	3	5	4	4	4	5	0	8	3	10	7	9	2	30	150	3	5
1	105	LTPA Roundnet Group Outside	2	1	1	2	2	2	3	1	1	3	3	3	2	3	4	2	4	2	5	2	5	4	4	2	8	4	8	4	10	2	0	120	3	3
1	105	LTPA Jogging Alone Outside	2	0	1	2	4	1	3	1	1	1	4	3	4	4	4	2	4	2	4	2	4	4	4	2	8	4	8	4	8	1	10	70	6	4
1	105	LTPA Roundnet Group at Gym	2	1	0	1	2	5	3	1	2	4	2	3	2	3	4	2	4	3	4	4	4	4	4	3	8	6	8	6	8	6	31	391	5	4
0	105	Exercise Floorball Group at Gym	1	1	0	3	4	4	3	2	1	3	3	3	3	4	4	4	3	2	4	2	4	4	4	2	8	4	7	6	8	1	30	90	6	3
0	105	Exercise Roundnet Group at Gym	1	1	0	2	5	3	3	1	1	4	3	3	3	4	3	4	2	4	5	4	3	2	2	4	5	8	4	8	8	1	30	90	4	4
1	105	LTPA Roundnet Group at Gym	2	1	0	1	5	3	3	1	1	3	3	3	2	4	6	4	4	1	6	5	2	4	2	2	10	3	6	9	8	2	4	124	5	4
0	105	Exercise Run Partner Outside	1	1	1	1	5	1	3	2	1	3	2	3	2	4	6	0	4	1	4	5	6	6	6	1	12	2	10	5	10	1	3	63	5	3
1	105	Exercise Roundnet Group at Gym	1	1	0	1	4	3	4	1	1	4	3	4	3	4	3	3	2	2	4	4	4	4	5	3	7	5	7	7	8	2	0	120	3	4
0	105	Exercise Roundnet Group at Gym	1	1	0	1	4	4	3	1	1	3	2	2	3	4	4	2	4	2	5	2	4	4	5	2	8	4	9	4	9	2	0	120	5	3
0	105	LTPA Roundnet Group at Gym	2	1	0	3	4	4	3	2	2	4	4	4	3	5	4	4	3	2	5	2	2	4	4	4	8	6	7	6	7	2	18	138	5	3
0	105	LTPA Jogging Group at Gym	2	1	0	1	5	1	4	4	1	3	3	4	3	4	5	2	5	2	5	1	6	5	5	1	10	3	10	3	11	2	18	138	5	3
1	106	LTPA Jogging Alone Outside	2	0	1	2	5	1	4	4	3	1	4	1	3	1	3	2	3	4	3	4	4	3	2	4	6	8	5	6	7	0	30	30	5	-1
0	106	LTPA Fitness Alone at Home	2	0	0	2	5	1	4	4	3	1	4	1	3	3	4	2	3	3	4	2	3	2	4	3	6	6	7	4	7	0	20	20	3	4
1	106	LTPA Fitness Alone at Home	2	0	0	3	5	1	3	5	2	1	3	1	2	3	3	2	3	2	3	3	4	3	3	2	6	4	6	5	7	0	30	30	4	3
1	106	Exercise Lift-BW Coach at Gym	1	1	0	4	5	1	3	4	2	3	2	1	4	3	2	3	3	4	2	4	3	3	3	4	5	8	6	7	5	0	50	50	5	0
0	106	Exercise Lift-BW Coach at Gym	1	1	0	4	5	1	4	5	3	3	3	2	2	3	2	4	3	4	4	4	3	2	3	5	4	9	6	8	7	1	0	60	6	3
1	106	LTPA Workout Alone at Home	2	0	0	4	5	1	4	4	2	1	2	1	3	3	1	4	2	5	1	4	3	1	3	5	2	10	5	8	4	0	30	30	5	0
1	106	Exercise Lift-BW Coach at Gym	1	1	0	4	5	1	3	4	2	4	2	3	3	4	2	4	3	4	3	3	3	2	3	5	4	9	6	7	6	0	40	40	6	1
0	106	Exercise Run-Lift-BW Coach at Gym	1	1	0	4	5	1	3	4	2	4	3	2	4	4	3	4	2	4	3	4	4	3	3	4	6	8	5	8	7	0	50	50	4	3
0	106	LTPA Swimming Group Outside	2	1	1	3	4	1	4	3	2	5	4	3	3	4	4	4	4	2	4	2	4	4	4	2	8	4	8	6	8	0	20	20	2	4
1	106	LTPA Walk Partner Outside	2	1	1	4	3	1	5	3	1	5	4	1	4	1	2	4	3	4	2	4	3	4	3	4	6	8	6	8	5	2	5	125	2	5
1	106	Exercise Run-Lift-BW Coach Indoors and at Gym	1	1	2	4	5	1	3	4	2	3	2	3	3	4	4	2	3	2	3	3	4	4	3	2	8	4	6	5	7	0	55	55	6	4
0	106	Exercise Run Alone Outside	1	0	1	4	5	1	3	4	2	3	2	3	3	4	3	4	3	4	2	4	3	4	2	3	7	7	5	8	5	0	40	40	6	3
0	106	Exercise Run-Lift-BW Coach Indoors and at Gym	1	1	2	4	5	1	3	4	2	2	2	4	4	4	3	5	2	3	2	5	3	3	1	3	6	6	3	10	5	0	55	55	4	3
0	106	Exercise BW Alone at Home	1	0	0	4	5	1	2	4	2	1	2	4	3	4	2	5	2	3	2	4	3	3	2	3	5	6	4	9	5	0	30	30	5	3
0	106	Exercise Run-Lift-BW Coach Outdoors and at Gym	1	1	2	4	5	1	2	3	2	2	2	4	3	4	4	4	2	2	3	4	3	4	2	2	8	4	4	8	6	1	0	60	6	3
0	106	Exercise Run-Lift-BW Coach Outdoors and at Gym	1	1	2	5	5	1	2	3	2	2	2	4	3	4	3	5	2	3	1	5	4	3	2	3	6	6	4	10	5	1	0	60	7	4
1	106	Exercise BW Alone at Home	1	0	0	3	5	1	3	4	1	1	2	3	4	4	3	5	2	4	2	4	3	3	2	4	6	8	4	9	5	0	30	30	6	3
0	106	Exercise Run-Lift-BW Coach Outdoors and at Gym	1	1	2	4	5	1	2	3	2	2	2	3	4	4	4	3	3	2	3	3	3	4	4	3	8	5	7	6	6	1	0	60	7	4
1	106	Exercise Run-Lift-BW Coach Outdoors and at Gym	1	1	2	4	5	1	2	4	2	2	1	3	4	4	3	4	2	3	2	4	3	3	2	3	6	6	4	8	5	1	0	60	7	3
0	106	Exercise Run-Lift-BW Coach Outdoors and at Gym	1	1	2	4	5	1	2	3	2	2	2	4	4	4	4	5	1	2	2	5	3	4	2	2	8	4	3	10	5	0	35	35	6	4
1	107	LTPA Badminton Group at Gym	2	1	0	2	4	4	2	4	3	4	3	3	3	4	5	1	5	2	5	1	5	4	5	1	9	3	10	2	10	1	30	90	3	3
0	107	LTPA Badminton Group at Gym	2	1	0	1	4	4	2	3	3	4	3	3	1	4	4	2	4	3	5	3	4	4	4	6	8	9	8	5	9	1	30	90	4	4
0	107	LTPA Football Group at Gym	2	1	0	2	3	5	3	3	4	4	3	2	2	4	5	2	5	4	5	1	5	4	4	2	9	6	9	3	10	1	30	90	9	5
0	107	Exercise Lift Partner Outside	1	1	1	3	5	2	2	4	2	4	1	3	2	5	3	1	5	3	5	1	5	3	5	3	6	6	10	2	10	4	0	240	8	4
0	107	LTPA Football Group at Gym	2	1	0	2	4	4	2	3	3	4	2	3	2	3	4	3	4	2	5	2	4	3	4	3	7	5	8	5	9	1	30	90	6	4
0	107	Exercise Lift Alone at Home	1	0	0	3	5	3	4	4	2	1	4	3	4	5	4	5	4	3	4	2	4	4	5	2	8	5	9	7	8	1	0	60	4	3
0	107	LTPA Bouldering Group at Gym	2	1	0	2	3	4	3	2	5	5	3	2	2	3	4	2	4	2	4	2	4	4	4	2	8	4	8	4	8	2	0	120	8	4
0	107	Exercise BW Alone at Home	1	0	0	2	5	1	2	5	2	1	3	2	2	5	3	3	5	3	4	2	3	3	5	3	6	6	10	5	7	0	30	30	2	2
1	107	Exercise Run Alone Outside	1	0	1	4	4	2	4	5	2	1	3	2	4	4	3	2	4	3	4	2	4	3	4	3	6	6	8	4	8	0	45	45	3	3
0	107	LTPA Skiing Partner Outside	2	1	1	4	2	4	3	1	4	4	3	1	3	3	5	1	4	1	5	1	5	5	5	2	10	3	9	2	10	5	10	310	7	4
0	107	Exercise Run Alone Outside	1	0	1	4	5	2	3	4	2	1	3	2	2	5	4	2	4	2	5	2	4	4	4	2	8	4	8	4	9	0	35	35	6	3
1	108	LTPA Hiking Partner Outside	2	1	1	3	3	1	5	2	4	4	5	1	4	2	6	4	3	3	4	0	4	4	5	3	10	6	8	4	8	5	50	350	2	5
0	108	Exercise Run Alone Outside	1	0	1	3	5	1	4	2	5	1	4	1	4	3	4	1	5	1	5	1	4	4	5	1	8	2	10	2	9	1	40	100	6	3
1	108	Exercise Run Group Outside	1	1	1	3	5	2	4	1	4	1	2	1	4	3	3	4	4	3	5	1	4	4	4	3	7	6	8	5	9	1	0	60	5	4
1	108	Exercise BW Alone at Home	1	0	0	2	5	1	2	3	3	1	2	1	2	2	3	2	4	2	5	1	4	4	4	1	7	3	8	3	9	0	50	50	6	3
1	108	Exercise Run Alone Outside	1	0	1	4	2	1	4	2	3	1	4	1	4	3	1	4	2	5	4	3	4	3	4	4	4	9	6	7	8	0	45	45	3	3
0	108	Exercise Run Group Outside	1	1	1	3	5	2	3	2	4	2	2	1	3	4	1	3	4	5	4	2	3	1	4	5	2	10	8	5	7	1	0	60	7	4
1	108	Exercise Run Alone Outside	1	0	1	3	4	1	4	3	4	1	4	1	3	3	3	0	5	3	4	1	4	3	5	3	6	6	10	1	8	1	10	70	4	3
0	108	Exercise BW Alone at Home	1	0	0	2	5	1	2	3	2	1	2	1	1	3	4	1	5	1	3	1	4	4	5	1	8	2	10	2	7	0	55	55	5	4
0	108	Exercise Run Alone Outside	1	0	1	3	4	1	4	3	4	1	3	2	4	3	5	1	4	2	4	1	4	4	4	1	9	3	8	2	8	0	50	50	3	4
0	108	Exercise Run Alone Outside	1	0	1	2	4	1	4	3	4	1	3	2	3	3	4	2	4	1	4	1	4	4	4	1	8	2	8	3	8	2	10	130	8	3
1	108	Exercise Run Group Outside	1	1	1	2	5	4	2	2	4	3	2	2	2	3	2	4	3	3	3	3	3	3	3	3	5	6	6	7	6	1	0	60	9	2
1	108	LTPA Bouldering Partner at Gym	2	1	0	3	3	1	4	3	4	5	4	2	2	2	4	4	3	2	3	3	3	4	4	2	8	4	7	7	6	2	10	130	3	4
0	108	Exercise BW Alone at Home	1	0	0	3	5	1	3	4	3	1	3	2	4	3	4	5	1	1	1	4	2	4	2	2	8	3	3	9	3	1	0	60	6	3
0	108	Exercise Run Alone Outside	1	0	1	3	4	1	4	3	4	1	4	2	4	4	4	2	3	1	3	2	3	4	3	1	8	2	6	4	6	1	35	95	4	4
0	108	LTPA Yoga Alone at Home	2	0	0	4	2	1	4	4	2	1	4	2	4	3	3	1	4	2	3	1	4	5	4	1	8	3	8	2	7	0	40	40	2	4
1	108	LTPA Bouldering Group at Gym	2	1	0	3	5	2	3	3	2	5	3	1	2	3	5	1	5	1	4	1	3	5	4	1	10	2	9	2	7	2	0	120	4	4
1	108	Exercise Run Group Outside	1	1	1	2	5	4	2	2	4	4	1	2	3	4	2	4	2	4	3	3	2	2	3	4	4	8	5	7	5	1	0	60	7	3
1	108	Exercise Run Alone Outside	1	0	1	4	3	1	3	3	3	1	4	2	3	3	3	2	4	3	4	1	4	4	4	2	7	5	8	3	8	0	40	40	3	3
1	108	Exercise Run Alone Outside	1	0	1	2	4	1	3	2	3	1	2	2	3	4	4	2	4	1	4	1	4	3	4	3	7	4	8	3	8	1	5	65	4	4
1	108	Exercise Run Partner Outside	1	1	1	4	3	1	4	3	3	5	4	2	3	3	2	4	3	4	3	3	3	2	4	4	4	8	7	7	6	1	5	65	3	4
1	108	Exercise Run Alone Outside	1	0	1	4	3	1	4	3	4	1	4	3	3	3	4	1	5	2	4	1	4	4	4	1	8	3	9	2	8	0	50	50	4	4
1	108	Exercise Run Alone Outside	1	0	1	3	3	1	4	3	4	1	4	3	3	3	2	1	5	4	3	1	3	3	5	4	5	8	10	2	6	0	45	45	4	4
1	108	Exercise Run Alone Outside	1	0	1	4	4	1	4	3	4	1	3	3	5	3	5	4	3	1	2	1	3	5	4	1	10	2	7	5	5	1	40	100	4	3
0	108	Exercise Yoga Alone at Home	1	0	0	5	3	1	4	4	2	1	4	2	5	3	3	1	5	1	3	1	3	2	4	2	5	3	9	2	6	1	5	65	2	4
1	108	Exercise Yoga Alone at Home	1	0	0	4	3	1	5	3	2	1	5	2	5	3	3	1	5	4	2	1	3	2	4	4	5	8	9	2	5	0	40	40	2	4
1	108	Exercise Run Alone Outside	1	0	1	4	2	1	4	3	4	1	4	3	5	3	3	1	5	2	3	1	4	3	5	2	6	4	10	2	7	0	45	45	3	3
1	108	Exercise Run-BW Alone Indoors and at Home	1	0	0	4	4	1	4	3	4	1	4	4	4	4	4	1	5	1	3	1	4	4	5	1	8	2	10	2	7	1	5	65	4	3
0	109	Exercise Climbing Partner at Gym	1	1	0	1	1	1	4	4	5	5	4	1	4	1	1	2	2	3	3	3	5	1	3	3	2	6	5	5	8	2	10	130	5	3
0	109	Exercise Skiing Group Outside	1	1	1	3	3	1	5	3	5	5	4	1	3	1	3	0	4	1	5	0	6	4	5	1	7	2	9	0	11	3	15	195	4	5
0	109	Exercise Skiing Group Outside	1	1	1	3	1	1	5	3	5	5	3	1	3	1	4	1	5	0	6	1	5	5	4	1	9	1	9	2	11	3	10	190	5	5
1	109	Exercise Climbing Partner at Gym	1	1	0	4	3	1	5	3	5	5	4	1	3	1	4	2	5	1	5	1	5	5	6	1	9	2	11	3	10	2	30	150	6	5
0	109	Exercise Run Alone Outside	1	0	1	5	4	1	4	3	5	1	5	1	5	1	2	4	4	4	4	3	6	2	3	4	4	8	7	7	10	0	30	30	5	4
1	109	LTPA Skiing Group Outside	2	1	1	3	3	1	4	3	5	5	3	1	1	1	4	1	5	1	6	1	5	5	5	1	9	2	10	2	11	3	0	180	3	5
1	109	LTPA Climbing Partner at Gym	2	1	0	4	3	1	3	3	5	5	3	1	1	1	6	0	6	0	6	0	6	6	6	0	12	0	12	0	12	2	0	120	7	5
1	109	LTPA Stable Work Alone Outside	2	0	1	3	3	1	4	3	5	3	4	1	4	1	3	1	4	2	4	4	4	3	4	3	6	5	8	5	8	2	0	120	3	3
0	109	LTPA Run Alone Outside	2	0	1	5	3	1	4	1	5	1	5	1	5	1	4	2	5	2	4	2	3	3	3	2	7	4	8	4	7	0	45	45	6	4
1	109	LTPA Stable Work Alone Outside	2	0	1	3	3	1	5	3	3	2	4	1	3	1	5	1	5	1	5	2	5	5	5	1	10	2	10	3	10	1	45	105	3	4
1	109	LTPA Dancing Group at Gym	2	1	0	5	3	1	5	2	5	3	5	1	4	1	4	3	3	2	4	3	3	4	4	2	8	4	7	6	7	1	30	90	3	5
0	109	LTPA Skiing Partner Outside	2	1	1	4	4	1	5	3	5	4	4	1	3	1	5	0	5	1	5	1	5	5	3	1	10	2	8	1	10	3	0	180	6	5
1	109	LTPA Skiing Group Outside	2	1	1	4	4	1	5	3	5	5	4	1	2	1	4	4	4	2	5	3	4	4	4	1	8	3	8	7	9	2	15	135	4	5
1	109	Exercise Climbing Partner at Gym	1	1	0	4	5	1	4	1	5	3	3	1	2	1	5	4	4	1	6	1	5	6	5	1	11	2	9	5	11	3	10	190	7	5
1	109	Exercise Skiing Group Outside	1	1	1	1	1	1	4	3	5	4	3	1	2	1	6	0	5	1	5	1	6	6	5	1	12	2	10	1	11	2	15	135	4	5
0	109	Exercise Climbing Group Outside	1	1	1	4	5	1	3	2	5	5	4	1	2	1	6	0	5	0	5	0	5	5	5	0	11	0	10	0	10	4	10	250	6	5
0	109	LTPA Horseriding Alone Outside	2	0	1	4	1	1	5	3	5	1	5	1	3	1	3	3	4	3	4	2	5	3	4	4	6	7	8	5	9	0	45	45	4	4
0	109	Exercise BW Alone at Home	1	0	0	1	5	1	1	5	3	1	1	1	1	1	4	2	4	2	5	2	5	4	3	2	8	4	7	4	10	1	0	60	4	4
0	109	LTPA Stable Work Alone Outside	2	0	1	3	1	1	3	1	3	1	3	1	2	1	4	2	4	2	5	2	5	4	4	2	8	4	8	4	10	2	40	160	4	4
0	109	Exercise Run Partner Outside	1	1	1	3	4	1	3	3	4	1	3	1	3	1	5	3	4	2	5	2	5	5	5	1	10	3	9	5	10	0	38	38	7	3
0	109	Exercise BW Alone at Home	1	0	0	1	5	1	3	5	5	1	1	1	1	1	5	1	4	1	5	3	5	4	3	2	9	3	7	4	10	0	40	40	3	3
1	109	Exercise Skiing Partner Outside	1	1	1	4	3	1	5	3	5	5	5	1	2	1	5	1	5	1	6	1	6	5	6	1	10	2	11	2	12	2	30	150	4	5
1	109	Exercise Dancing Group at Gym	1	1	0	4	1	1	5	3	5	4	5	1	3	1	4	4	3	2	6	2	5	4	4	2	8	4	7	6	11	1	30	90	3	5
0	109	Exercise BW Alone at Home	1	0	0	3	5	1	3	5	5	1	3	1	3	1	3	4	3	3	3	3	4	3	3	2	6	5	6	7	7	0	35	35	6	4
0	109	LTPA Walk Partner Outside	2	1	1	5	1	1	5	1	5	2	5	1	5	1	3	4	2	3	3	2	4	3	3	3	6	6	5	6	7	0	30	30	2	4
0	109	Exercise Yoga Group at Gym	1	1	0	5	1	1	5	3	5	1	5	1	5	1	3	5	2	3	4	5	3	3	2	3	6	6	4	10	7	1	30	90	5	5
0	109	Exercise Climbing Alone at Gym	1	0	0	4	4	1	3	2	5	1	3	1	2	1	5	3	3	1	5	2	5	5	4	1	10	2	7	5	10	1	25	85	7	5
1	109	LTPA Stable Work Alone Outside	2	0	1	1	1	1	3	1	3	1	1	1	1	1	3	4	3	3	4	2	3	3	4	3	6	6	7	6	7	4	0	240	4	0
0	109	LTPA Walk Partner Outside	2	1	1	4	1	1	5	1	5	1	5	1	3	1	4	2	5	2	5	1	5	5	5	1	9	3	10	3	10	1	10	70	3	5
1	109	LTPA Walk Partner Outside	2	1	1	5	1	1	5	1	5	3	5	1	3	1	6	1	5	0	6	1	6	6	5	0	12	0	10	2	12	1	30	90	3	5
0	109	LTPA Walk Alone Outside	2	0	1	4	2	1	5	1	5	1	5	1	5	1	5	2	5	1	5	1	5	5	5	1	10	2	10	3	10	1	33	93	3	5
1	109	LTPA Walk Partner Outside	2	1	1	1	1	1	3	1	5	1	5	1	1	1	6	0	5	0	5	1	6	6	6	0	12	0	11	1	11	1	30	90	3	5
1	109	LTPA Walk Partner Outside	2	1	1	2	1	1	5	1	5	1	5	1	1	1	4	2	4	1	5	2	5	4	5	1	8	2	9	4	10	1	10	70	2	5
0	109	Exercise Run Alone Outside	1	0	1	2	4	1	5	1	5	1	5	1	2	1	6	1	6	0	6	1	6	6	6	0	12	0	12	2	12	0	40	40	5	5
1	109	Exercise Skiing Group Outside	1	1	1	3	1	1	4	1	5	5	4	1	2	1	5	1	4	1	6	2	5	4	5	1	9	2	9	3	11	5	30	330	6	5
1	109	Exercise Skiing Group Outside	1	1	1	3	3	1	5	2	5	5	4	1	1	1	5	1	5	1	6	1	6	5	5	1	10	2	10	2	12	4	5	245	5	5
0	109	Exercise Skiing Group Outside	1	1	1	1	3	1	3	1	5	5	4	1	1	1	3	1	4	4	4	3	4	3	4	4	6	8	8	4	8	5	10	310	7	3
1	109	Exercise Climbing Partner Outside	1	1	1	2	3	1	5	1	5	5	5	1	1	1	5	1	4	1	6	1	6	5	5	1	10	2	9	2	12	2	10	130	7	5
1	109	Exercise Skiing Group Outside	1	1	1	1	1	1	4	1	5	5	2	1	1	1	4	1	4	1	5	2	5	3	5	1	7	2	9	3	10	6	30	390	7	5
0	109	Exercise Walk Alone Outside	1	0	1	3	5	1	5	3	5	1	3	1	1	1	4	1	5	0	5	1	6	5	5	1	9	1	10	2	11	0	45	45	7	5
1	109	LTPA Acrobatic Yoga Partner Outside	2	1	1	4	1	1	5	1	5	3	5	1	3	1	2	5	2	5	3	2	4	2	3	5	4	10	5	7	7	0	45	45	4	4
1	109	Exercise Snowboard Partner Outside	1	1	1	1	1	1	1	1	5	1	3	1	1	1	4	0	5	1	6	1	5	5	5	1	9	2	10	1	11	3	15	195	6	3
1	109	Exercise Dancing Group at Gym	1	1	0	4	1	1	5	1	5	5	5	1	3	1	5	4	3	2	5	2	5	4	4	2	9	4	7	6	10	1	30	90	4	5
1	109	Exercise Climbing Partner Outside	1	1	1	3	3	1	5	1	5	5	5	1	1	1	5	3	4	1	5	1	5	5	4	1	10	2	8	4	10	2	30	150	8	5
1	109	LTPA Skiing Group Outside	2	1	1	3	1	1	5	3	5	5	3	1	1	1	4	2	4	2	6	1	4	4	4	2	8	4	8	3	10	4	5	245	5	5
1	109	LTPA Skiing Group Outside	2	1	1	2	1	1	5	1	5	5	4	1	1	1	5	0	5	1	6	0	5	5	5	1	10	2	10	0	11	7	15	435	7	4
1	109	LTPA Skiing Group Outside	2	1	1	1	1	1	5	1	5	5	5	1	1	1	3	0	5	3	6	1	5	3	6	3	6	6	11	1	11	3	50	230	7	3
0	109	Exercise Climbing Partner at Gym	1	1	0	3	3	1	3	1	5	3	3	1	3	1	4	1	4	1	5	1	4	4	6	1	8	2	10	2	9	2	5	125	6	5
0	109	Exercise Run Alone Outside	1	0	1	3	4	1	5	1	5	1	5	1	2	1	5	3	5	1	5	1	6	4	4	1	9	2	9	4	11	0	55	55	6	5
0	109	Exercise Climbing Partner at Gym	1	1	0	2	3	1	5	1	5	3	3	1	1	1	2	3	1	4	3	4	4	2	4	4	4	8	5	7	7	2	45	165	7	5
1	110	Exercise Lift Alone at Gym	1	0	0	1	5	1	3	4	4	1	2	2	2	4	5	2	4	1	5	1	4	5	4	3	10	4	8	3	9	1	10	70	8	5
1	110	Exercise Lift Alone at Gym	1	0	0	1	5	1	2	4	4	1	2	2	3	4	6	1	4	4	6	0	4	6	5	5	12	9	9	1	10	1	10	70	8	5
1	110	Exercise Lift Partner at Gym	1	1	0	2	5	2	1	4	4	4	2	1	1	3	5	3	5	4	4	2	4	5	5	3	10	7	10	5	8	3	0	180	7	3
1	110	Exercise Lift Alone at Gym	1	0	0	3	5	1	3	3	3	1	4	1	4	4	1	2	3	2	4	3	3	5	5	1	6	3	8	5	7	1	10	70	7	5
0	110	Exercise Lift Alone at Gym	1	0	0	1	4	1	1	4	3	1	2	2	2	3	5	2	5	2	4	3	4	5	5	2	10	4	10	5	8	1	10	70	9	5
0	110	Exercise Lift Alone at Gym	1	0	0	1	5	3	1	4	5	1	3	3	2	3	4	3	5	2	4	3	4	4	5	2	8	4	10	6	8	1	0	60	4	3
0	110	Exercise Lift Alone at Gym	1	0	0	4	5	1	3	3	4	1	3	2	3	3	3	3	3	2	3	3	3	4	4	2	7	4	7	6	6	1	0	60	6	4
1	110	Exercise Lift Alone at Gym	1	0	0	1	4	1	1	3	3	1	1	1	2	2	4	3	4	4	5	5	3	4	4	2	8	6	8	8	8	1	10	70	6	2
1	110	Exercise Lift Partner at Gym	1	1	0	2	3	1	4	4	4	4	3	1	4	2	3	4	2	3	2	3	3	4	2	2	7	5	4	7	5	1	0	60	6	3
0	110	Exercise Lift Alone at Gym	1	0	0	2	4	1	4	5	3	1	2	1	4	2	3	5	1	3	5	4	3	3	1	2	6	5	2	9	8	1	0	60	8	3
1	110	Exercise Lift Partner at Gym	1	1	0	1	3	4	3	3	4	3	1	1	1	2	3	5	3	5	3	3	4	2	2	4	5	9	5	8	7	1	10	70	6	2
1	110	Exercise Lift Alone at Gym	1	0	0	1	5	1	2	5	3	1	1	4	1	4	5	2	5	3	4	1	4	3	4	2	8	5	9	3	8	1	0	60	7	3
1	110	Exercise Lift Alone at Gym	1	0	0	1	4	1	1	3	2	1	1	1	2	3	4	2	4	4	4	4	4	2	4	4	6	8	8	6	8	1	0	60	6	3
1	110	Exercise Lift Alone at Gym	1	0	0	1	4	1	1	4	4	1	2	3	2	2	5	2	3	2	4	3	4	4	3	3	9	5	6	5	8	1	10	70	6	4
1	110	Exercise Lift Alone at Gym	1	0	0	4	4	1	4	4	2	1	4	1	5	3	2	5	1	3	3	5	2	3	2	3	5	6	3	10	5	1	0	60	7	4
1	110	Exercise Lift Alone at Gym	1	0	0	1	4	1	1	4	3	1	2	3	3	3	4	4	3	2	3	2	3	4	3	2	8	4	6	6	6	1	0	60	7	3
1	110	Exercise Lift Alone at Gym	1	0	0	1	4	1	1	4	3	1	3	1	3	3	5	2	5	2	4	2	5	5	5	2	10	4	10	4	9	1	0	60	6	2
1	110	Exercise Lift Partner at Gym	1	1	0	1	4	2	3	4	4	4	2	2	3	2	4	2	4	2	4	5	4	4	4	2	8	4	8	7	8	1	10	70	6	3
1	110	Exercise Lift Alone at Gym	1	0	0	4	3	1	4	3	3	1	4	3	4	3	6	2	4	0	3	2	3	5	3	2	11	2	7	4	6	1	10	70	7	5
1	110	Exercise Lift Alone at Gym	1	0	0	1	5	1	2	5	4	1	2	4	2	3	5	3	4	2	4	2	4	3	4	2	8	4	8	5	8	1	5	65	6	3
1	110	Exercise Lift Alone at Gym	1	0	0	1	4	1	3	4	3	1	1	1	1	1	4	1	5	2	3	2	5	4	5	2	8	4	10	3	8	1	5	65	7	3
1	110	Exercise Lift Alone at Gym	1	0	0	1	5	1	3	4	4	1	2	2	2	2	5	3	3	2	4	4	3	4	3	2	9	4	6	7	7	1	5	65	7	4
1	110	Exercise Lift Alone at Gym	1	0	0	1	4	1	2	4	3	1	3	3	1	2	3	2	4	3	4	2	4	3	4	3	6	6	8	4	8	1	2	62	7	3
1	110	Exercise Lift Alone at Gym	1	0	0	2	5	1	2	4	3	1	2	4	2	2	5	2	4	5	4	4	4	5	5	2	10	7	9	6	8	1	5	65	8	4
1	112	Exercise Lift Partner at Gym	1	1	0	2	4	1	4	4	3	3	3	4	3	4	4	3	4	1	5	0	4	4	3	1	8	2	7	3	9	0	50	50	4	5
0	112	Exercise BW Alone at Home	1	0	0	4	4	3	4	3	4	1	4	4	2	4	2	4	2	4	4	3	5	3	4	2	5	6	6	7	9	0	30	30	3	4
1	112	LTPA Bouldering Alone at Gym	2	0	0	3	4	4	5	2	4	2	4	4	1	4	3	1	5	2	5	2	5	4	5	2	7	4	10	3	10	1	30	90	4	3
0	112	LTPA Bouldering Partner at Gym	2	1	0	3	4	3	4	3	4	4	3	3	1	4	4	1	5	2	5	2	5	4	5	2	8	4	10	3	10	1	25	85	6	5
1	112	LTPA Bouldering Group at Gym	2	1	0	3	4	4	4	4	5	4	3	4	3	4	4	4	3	2	6	2	4	4	4	2	8	4	7	6	10	2	40	160	4	5
1	112	Exercise BW Alone at Home	1	0	0	3	4	2	4	3	4	1	2	2	1	3	3	3	3	3	4	2	5	4	4	3	7	6	7	5	9	0	20	20	6	3
0	112	Exercise Run Alone Outside	1	0	1	4	3	1	3	3	3	1	4	3	4	4	2	5	3	3	4	3	5	3	4	2	5	5	7	8	9	0	48	48	3	4
1	112	LTPA Bouldering Partner at Gym	2	1	0	4	4	3	4	3	4	4	4	4	2	4	5	5	3	4	4	1	5	4	5	1	9	5	8	6	9	2	10	130	4	5
1	112	Exercise Lift Partner at Gym	1	1	0	3	4	1	4	4	4	4	3	4	3	5	3	1	1	3	5	1	5	4	5	2	7	5	6	2	10	0	55	55	4	4
1	112	LTPA Bouldering Partner at Gym	2	1	0	3	4	3	4	3	4	4	3	4	2	4	5	2	5	3	5	2	5	4	3	2	9	5	8	4	10	2	30	150	6	4
1	112	Exercise Lift Partner at Gym	1	1	0	4	4	1	4	2	4	2	4	4	2	4	4	2	4	2	5	1	5	4	4	2	8	4	8	3	10	0	45	45	4	4
1	112	LTPA Bouldering Partner at Gym	2	1	0	3	4	3	4	1	4	4	1	4	1	4	4	2	4	2	5	2	5	3	4	2	7	4	8	4	10	2	10	130	4	3
1	112	LTPA Bouldering Partner at Gym	2	1	0	1	4	3	4	2	5	5	2	3	1	4	5	1	5	0	5	2	5	5	6	1	10	1	11	3	10	3	40	220	6	5
1	112	LTPA Bouldering Partner at Gym	2	1	0	4	4	3	4	2	5	4	3	3	2	3	4	2	4	2	6	2	5	5	5	2	9	4	9	4	11	3	30	210	6	4
1	112	LTPA Bouldering Group at Gym	2	1	0	3	4	4	3	1	4	4	2	2	4	3	4	2	4	3	6	2	6	4	3	3	8	6	7	4	12	2	20	140	5	4
1	112	LTPA Bouldering Partner at Gym	2	1	0	3	4	4	3	2	2	4	3	3	1	4	3	3	4	3	4	1	5	3	4	3	6	6	8	4	9	2	20	140	6	4
1	112	Exercise Lift Alone at Home	1	0	0	4	4	2	4	2	4	1	3	3	1	4	5	3	3	2	5	2	5	5	5	2	10	4	8	5	10	0	35	35	6	5
1	112	Exercise Lift Alone at Home	1	0	0	3	4	1	4	4	3	1	2	4	2	4	4	1	5	1	5	1	5	5	5	1	9	2	10	2	10	0	30	30	6	4
0	121	Exercise Climbing Partner at Gym	1	1	0	5	5	1	5	2	5	5	5	4	5	4	2	5	3	3	4	5	1	4	2	4	6	7	5	10	5	0	45	45	9	3
0	121	Exercise Climbing Group at Gym	1	1	0	4	3	1	5	2	5	5	5	5	5	5	2	2	5	4	2	3	2	2	2	4	4	8	7	5	4	2	15	135	2	-1
0	121	Exercise Run Alone Outside	1	0	1	4	4	1	5	2	5	1	5	4	1	4	4	0	6	1	5	1	5	5	6	2	9	3	12	1	10	0	45	45	8	3
0	121	Exercise Climbing Alone at Gym	1	0	0	5	5	1	5	2	5	1	5	1	5	1	4	4	3	2	6	1	6	4	6	2	8	4	9	5	12	1	50	110	7	3
0	121	Exercise Climbing Group at Gym	1	1	0	2	5	1	5	2	5	5	5	3	2	3	5	0	6	1	5	0	6	5	6	1	10	2	12	0	11	3	20	200	8	5
1	121	Exercise Climbing Partner Outside	1	1	1	1	2	1	4	4	5	5	4	1	2	1	2	2	5	4	2	3	2	2	3	4	4	8	8	5	4	1	30	90	4	1
1	121	Exercise Climbing Group at Gym	1	1	0	4	5	4	5	2	5	5	4	1	4	1	3	2	5	4	2	2	4	2	4	4	5	8	9	4	6	3	0	180	7	3
0	121	Exercise Climbing Partner at Gym	1	1	0	5	5	1	5	2	5	5	5	1	5	1	3	5	2	3	2	4	2	2	1	4	5	7	3	9	4	3	20	200	6	5
1	121	Exercise Climbing Group at Gym	1	1	0	5	5	1	5	2	5	5	5	1	5	1	3	6	1	3	0	5	1	5	1	2	8	5	2	11	1	4	0	240	6	3
0	121	Exercise Climbing Partner at Gym	1	1	0	4	5	1	5	2	5	3	5	4	5	4	6	0	6	0	5	0	5	6	6	0	12	0	12	0	10	2	30	150	2	-1
1	121	LTPA Climbing Partner Outside	2	1	1	5	4	1	4	2	5	5	4	1	5	1	5	5	2	2	4	4	3	5	2	2	10	4	4	9	7	2	0	120	5	2
1	121	LTPA Climbing Partner Outside	2	1	1	5	1	1	5	1	5	5	5	1	4	1	5	4	2	2	4	5	4	4	2	2	9	4	4	9	8	2	0	120	7	4
1	121	LTPA Climbing Group Outside	2	1	1	2	2	1	4	1	5	5	4	1	4	1	5	2	4	2	5	2	5	5	5	2	10	4	9	4	10	1	30	90	4	2
1	121	LTPA Climbing Group Outside	2	1	1	2	3	1	5	2	5	5	4	3	3	3	4	1	5	2	5	2	5	4	5	2	8	4	10	3	10	3	10	190	7	5
1	121	LTPA Climbing Partner Outside	2	1	1	1	3	1	5	2	5	5	5	2	4	2	5	1	5	1	5	1	6	5	5	1	10	2	10	2	11	2	30	150	8	4
0	121	Exercise BW Group at Gym	1	1	0	5	5	1	5	2	5	3	5	4	5	4	4	5	3	4	2	5	2	3	2	4	7	8	5	10	4	2	0	120	9	4
0	121	LTPA Walk Alone Outside	2	0	1	5	2	1	5	4	3	1	5	4	5	4	5	4	2	2	2	5	2	5	2	3	10	5	4	9	4	1	0	60	1	5
0	121	Exercise Lift Group at Gym	1	1	0	5	4	1	5	2	5	1	3	3	5	3	2	6	1	2	0	4	1	3	0	2	5	4	1	10	1	2	30	150	9	5
1	121	Exercise Climbing Partner at Gym	1	1	0	2	5	1	4	2	5	5	2	2	2	2	5	2	5	2	5	1	6	5	5	2	10	4	10	3	11	4	0	240	9	5
1	121	Exercise Run Alone Outside	1	0	1	2	5	1	4	4	2	1	4	1	4	1	3	1	5	3	3	2	2	3	3	3	6	6	8	3	5	0	40	40	6	3
0	121	Exercise BW Group at Gym	1	1	0	5	4	1	5	2	5	4	2	4	5	4	6	4	2	0	3	4	2	6	1	0	12	0	3	8	5	1	30	90	5	3
0	121	Exercise Run Partner at Gym	1	1	0	5	4	1	5	2	5	2	4	5	5	5	4	5	2	2	2	2	3	4	2	2	8	4	4	7	5	0	50	50	9	4
0	121	Exercise Climbing Alone at Gym	1	0	0	1	5	1	2	3	5	1	5	2	2	2	5	0	6	2	5	0	6	4	6	2	9	4	12	0	11	3	30	210	9	5
1	121	Exercise Climbing Partner at Gym	1	1	0	3	5	1	4	2	5	5	4	1	2	1	5	2	5	2	5	2	5	5	5	2	10	4	10	4	10	3	0	180	8	5
0	121	Exercise BW-Climbing Alone at Gym	1	0	0	1	5	1	4	2	5	1	5	2	1	2	5	0	5	2	5	0	6	5	5	2	10	4	10	0	11	3	0	180	10	5
0	121	Exercise Climbing Partner at Gym	1	1	0	5	5	1	5	2	5	5	5	3	5	3	6	4	2	0	3	3	1	6	2	0	12	0	4	7	4	3	0	180	7	4
0	121	Exercise BW-Climbing Alone at Gym	1	0	0	3	5	1	5	2	5	1	5	4	5	4	3	0	6	4	5	0	5	3	6	3	6	7	12	0	10	2	15	135	9	5
0	121	Exercise Climbing Group at Gym	1	1	0	4	5	1	5	2	5	5	2	3	5	3	2	0	6	4	5	1	5	2	4	5	4	9	10	1	10	2	10	130	9	5
0	121	Exercise Climbing Partner at Gym	1	1	0	1	5	1	3	2	5	5	4	3	2	3	5	0	5	2	5	0	6	2	5	2	7	4	10	0	11	2	45	165	8	4
1	121	LTPA Climbing Partner Outside	2	1	1	1	4	1	5	2	5	5	5	2	3	2	6	2	6	2	5	0	5	5	6	2	11	4	12	2	10	2	0	120	6	4
1	121	LTPA Climbing Partner Outside	2	1	1	1	1	1	4	2	5	5	4	2	3	2	5	0	6	2	6	0	6	4	6	2	9	4	12	0	12	2	30	150	6	4
1	121	Exercise Climbing Group at Gym	1	1	0	3	5	1	5	2	5	5	4	2	2	2	3	0	6	4	6	0	5	3	6	4	6	8	12	0	11	3	0	180	9	5
0	122	Exercise Bouldering Partner at Gym	1	1	0	5	4	1	3	4	5	4	5	3	5	5	0	6	2	5	5	4	0	0	4	5	0	10	6	10	5	3	15	195	8	4
1	122	LTPA Bouldering Alone at Gym	2	0	0	5	5	2	5	4	5	4	5	4	5	5	3	4	3	4	5	1	1	3	5	4	6	8	8	5	6	3	0	180	3	5
1	122	LTPA Bouldering Alone at Gym	2	0	0	4	4	2	5	4	5	4	5	5	5	5	4	2	5	3	5	1	3	5	5	2	9	5	10	3	8	3	20	200	3	5
1	122	Exercise Bouldering Group at Gym	1		0	5	5	2	5	3	5	4	5	5	5	5	2	5	5	5	6	0	5	3	5	5	5	10	10	5	11	2	30	150	3	4
1	122	LTPA Bouldering Partner at Gym	2	1	0	5	5	1	5	3	5	4	5	5	5	5	1	4	2	5	6	5	2	3	4	5	4	10	6	9	8	2	30	150	3	5
0	122	LTPA Bouldering Alone Outside	2	0	1	5	4	1	5	4	5	5	5	3	5	5	1	5	3	5	6	5	3	2	4	4	3	9	7	10	9	1	50	110	3	4
1	122	LTPA Bouldering Group at Gym	2	1	0	5	5	3	5	4	5	5	5	5	5	5	3	1	5	2	6	0	5	6	6	2	9	4	11	1	11	2	30	150	3	5
1	122	LTPA Parcours Group Outside	2	1	1	5	5	1	5	2	5	4	5	5	5	5	1	5	1	5	5	1	3	2	4	5	3	10	5	6	8	1	40	100	3	4
1	122	Exercise BW Alone at Gym	1	0	0	5	5	1	5	5	5	3	5	5	5	5	5	3	5	1	5	0	3	4	6	1	9	2	11	3	8	2	0	120	4	3
1	122	LTPA Bouldering Alone at Gym	2	0	0	5	5	3	5	4	5	4	5	5	5	5	5	1	2	1	2	5	6	5	2	1	10	2	4	6	8	3	20	200	3	5
1	122	LTPA Snowboard Group Outside	2	1	1	5	5	1	5	2	5	2	5	5	5	5	2	1	4	5	2	2	2	0	6	5	2	10	10	3	4	3	30	210	3	2
1	122	LTPA Bouldering Alone at Gym	2	0	0	5	5	2	5	2	5	3	5	5	5	5	1	4	2	6	5	1	4	0	4	6	1	12	6	5	9	2	0	120	3	-1
0	122	LTPA Walk Alone Outside	2	0	1	5	5	1	3	3	5	2	5	1	5	5	0	5	0	5	0	6	2	2	0	5	2	10	0	11	2	0	50	50	2	3
1	122	LTPA Climbing Partner at Gym	2	1	0	5	5	2	5	5	5	5	5	5	5	5	3	2	5	4	6	0	5	4	6	5	7	9	11	2	11	3	10	190	2	5
0	122	LTPA Bouldering Alone at Gym	2	0	0	5	5	1	5	5	5	2	5	5	5	5	2	4	4	3	5	2	1	2	5	2	4	5	9	6	6	1	0	60	2	4
0	123	LTPA Yoga Alone at Home	2	0	0	3	5	1	4	4	5	1	5	1	4	3	2	3	3	5	4	3	4	1	3	5	3	10	6	6	8	0	40	40	2	-1
1	123	LTPA Yoga Alone at Home	2	0	0	5	5	1	5	3	5	1	4	1	3	3	1	3	3	6	3	2	3	4	3	6	5	12	6	5	6	1	45	105	4	-2
0	123	LTPA Bouldering Group at Gym	2	1	0	2	4	2	4	2	5	5	5	2	4	4	2	4	2	4	3	4	3	3	3	5	5	9	5	8	6	2	59	179	6	-1
0	123	LTPA Yoga Alone at Home	2	0	0	5	4	1	3	3	5	1	3	1	5	3	3	4	4	3	3	2	4	3	2	3	6	6	6	6	7	0	30	30	2	3
1	123	LTPA Bouldering Group at Gym	2	1	0	4	4	2	4	4	5	3	4	1	1	3	4	4	4	4	2	4	4	2	4	4	6	8	8	8	6	2	10	130	4	1
0	123	LTPA Bouldering Group at Gym	2	1	0	3	4	2	5	2	5	5	5	1	5	3	3	5	3	3	6	2	4	3	2	2	6	5	5	7	10	4	10	250	6	2
1	123	LTPA Bouldering Group at Gym	2	1	0	4	5	2	5	2	5	2	5	1	5	1	3	5	4	3	5	4	4	3	3	4	6	7	7	9	9	2	10	130	6	2
0	123	LTPA Yoga Alone at Home	2	0	0	4	5	1	5	3	5	1	5	1	5	4	5	5	4	3	4	4	4	3	5	4	8	7	9	9	8	0	10	10	0	0
0	123	LTPA Boulderung Alone at Gym	2	0	0	5	5	3	5	1	5	2	5	1	5	3	5	2	4	2	5	3	3	5	5	2	10	4	9	5	8	1	45	105	6	3
0	123	Exercise Lift-BW-Yoga Alone at Home	1	0	0	3	5	1	4	5	5	1	5	1	3	5	4	5	4	3	5	3	3	4	2	3	8	6	6	8	8	1	5	65	3	3
0	123	LTPA Ballett Group at Gym	2	1	0	3	5	3	5	1	5	1	4	1	2	3	3	5	4	4	5	3	5	4	4	3	7	7	8	8	10	0	58	58	4	3
0	123	LTPA Bouldering Group at Gym	2	1	0	3	5	2	4	2	5	4	5	1	4	1	2	5	2	5	6	2	5	3	2	5	5	10	4	7	11	2	0	120	5	3
0	123	LTPA Bouldering Alone at Gym	2	0	0	3	5	3	5	2	5	2	5	1	4	4	4	2	3	2	4	2	5	5	5	3	9	5	8	4	9	2	30	150	6	3
0	123	LTPA Yoga Alone at Home	2	0	0	3	3	1	5	3	5	1	5	1	4	2	4	4	4	4	2	3	3	4	2	4	8	8	6	7	5	0	30	30	2	2
1	123	LTPA Bouldering Alone at Gym	2	0	0	4	5	3	5	2	5	3	5	1	4	3	4	5	2	5	2	2	3	2	2	5	6	10	4	7	5	3	5	185	7	3
																																	109	#DIV/0!	#DIV/0!	#DIV/0!
																																	110	#DIV/0!	#DIV/0!	#DIV/0!
																																	112	#DIV/0!	#DIV/0!	#DIV/0!
																																	121	#DIV/0!	#DIV/0!	#DIV/0!
																																	122	#DIV/0!	#DIV/0!	#DIV/0!
																																	123	#DIV/0!	#DIV/0!	#DIV/0!
